# Supplementary material for: Single-cell immune transcriptomics reveals an inflammatory-inhibitory set-point spectrum in autoimmune diabetes
Source: JCI Insight. 2025 Nov 25;11(1):e199050. doi: 10.1172/jci.insight.199050 (PMC12890478; doi:10.1172/jci.insight.199050)
Supplement: Supplemental table 1 [file jciinsight-11-199050-s097.xlsx]

## Sheet: Лист1
Parameter	T1D (n = 21)	LADA (n = 15)	Healthy Controls (n = 22)	P-value
Male sex, n (%)	10 (48%)	7 (47%)	11 (50%)	> 0.05
Age, years	26 [21; 31]	40 [34; 45]	33.5 [27; 42]	< 0.001
Disease duration, months	6 [2; 8]	38 [19; 53]	Not applicable	< 0.001
BMI, kg/m²	22.3 [20.1; 23.8]	23.0 [20.1; 23.9]	24.8 [20.6; 28.3]	0.214
HbA1c, %	7.8 [6.4; 10.4]	7.1 [6.6; 8.8]	5.1 [4.9; 5.4]	< 0.001
Legend: Statistical comparisons were performed using the chi-square test for categorical variables (male sex), Kruskal–Wallis test for continuous variables across all groups, and Mann–Whitney U test for pairwise comparison of disease duration between T1D and LADA. Abbreviations: T1D, type 1 diabetes; LADA, latent autoimmune diabetes in adults; BMI, body mass index; HbA1c, glycated hemoglobin.
