# Supplementary material for: Single-cell immune transcriptomics reveals an inflammatory-inhibitory set-point spectrum in autoimmune diabetes
Source: JCI Insight. 2025 Nov 25;11(1):e199050. doi: 10.1172/jci.insight.199050 (PMC12890478; doi:10.1172/jci.insight.199050)
Supplement: Supporting data values [file jciinsight-11-199050-s098.xlsx]

## Sheet: README
Figure	Panel	Sheet name / Description
Figure 1	A	No numeric values. UMAP coordinates and cluster labels available from analyses of data in GEO (GSE308968).
Figure 1	B	Supplementary Table S2_... — marker gene averages and % expressing for dot-plot.
Figure 1	C	Sheet “All_cells” — per-sample counts and proportions of major immune cell types.
Figure 1	D	Sheet “All_cells” — per-donor cell-type proportions used for the compositional boxplots in Figure 1D.
Figure 2	A	No numeric values. Analysis schematic only.
Figure 2	B	Supplementary Table S5_... — differential expression values (T1D vs Healthy).
Figure 2	C	Supplementary Table S6_... — differential expression values (LADA vs T1D).
Figure 2	D	Supplementary Table S4_... — differential expression values (LADA vs Healthy).
Figure 2	E	Supplementary Table S8_... — PROGENy pathway scores (T1D vs Healthy).
Figure 2	F	Supplementary Table S7_... — PROGENy pathway scores (LADA vs Healthy).
Figure 2	G	Supplementary Table S9_... — PROGENy pathway scores (LADA vs T1D).
Figure 3	A-E	No numeric values are plotted. TCR/BCR clonotype-level data and metadata are available in GEO under accession number GSE308968.
Sup Figure 1	A	No numeric values. Available from analyses of data in GEO (GSE308968).
Sup Figure 1	B	No numeric values. Available from analyses of data in GEO (GSE308968).
Sup Figure 1	C	Supplementary Table S3_... — differential expression values (T vs NK subtypes).
Sup Figure 1	D	Supplementary Table DEP_...
Sup Figure 1	E	Sheet_T_NK_cells

## Sheet: All_cells
Absolute number of cells
Healthy
	Donor_1	Donor_110	Donor_112	Donor_118	Donor_119	Donor_121	Donor_122	Donor_123	Donor_127	Donor_130	Donor_131	Donor_132	Donor_134	Donor_2	Donor_56	Donor_62	Donor_68	Donor_69	Donor_71	Donor_84	Donor_97	Donor_98
Mono	2068	1978	3064	1170	2502	3654	405	563	1483	664	1310	2330	1769	763	1797	1339	3426	2102	1959	856	2319	1047
CD4 T	1787	2822	3258	2364	3767	1725	1128	1014	3759	1151	3511	2351	1852	754	1996	2680	6025	2983	6186	1349	2171	3081
CD8 T	1505	2076	3064	924	1446	461	567	434	1029	502	1334	1358	1272	508	1954	727	2445	2524	2735	1166	1653	2299
other T	1248	645	467	627	880	652	104	377	257	171	420	1069	267	75	1060	509	941	414	407	361	485	406
NK	1143	779	995	772	748	973	215	193	562	277	1222	942	1109	165	1313	616	1536	990	1427	627	767	999
B	839	521	440	517	940	325	291	176	423	332	499	401	381	144	515	546	917	518	1037	295	311	615
Platelet	106	36	68	65	112	257	25	4	47	9	26	40	17	35	84	415	31	132	111	62	116	170
DC	78	100	100	73	128	200	17	26	76	22	105	75	102	48	152	64	214	81	87	55	108	29
ILC	9	11	7	9	1	3		1	13	1	7	10	2		3	5	20	5	12	1	6	1
HSPC	4	4	11	13	6	14	1	2	5		2	6	4		14	13	7	4		3	4	2
Sum	8787	8972	11474	6534	10530	8264	2753	2790	7654	3129	8436	8582	6775	2492	8888	6914	15562	9753	13961	4775	7940	8649
LADA
	Donor_10	Donor_105	Donor_124	Donor_16	Donor_21	Donor_22	Donor_27	Donor_30	Donor_35	Donor_37	Donor_39	Donor_5	Donor_50	Donor_60	Donor_63
Mono	1625	621	197	1667	1223	2315	742	1779	844	1538	1040	1025	2430	1703	2156
CD4 T	2719	4023	1732	1624	2222	1943	2171	2868	4288	1452	3574	1761	2104	3982	4183
CD8 T	1958	2385	918	849	2525	1444	1222	2592	2121	829	1144	1184	1441	2740	1942
other T	406	995	129	159	389	557	358	1241	379	169	758	358	1684	889	473
NK	555	922	164	438	889	680	407	538	415	197	1202	525	917	1012	772
B	563	421	181	557	575	354	314	305	354	320	521	542	531	870	545
Platelet	12	42	7	60	22	44	5	45	40	62	27	4	26	35	32
DC	90	35	18	67	51	108	87	59	56	98	53	51	125	74	131
ILC	8	9	1	8		3	1	7	8	2	10	3	8	3	6
HSPC	3	4	4	5	2	14		5	2	2	6	3	16	1	6
Sum	7939	9457	3351	5434	7898	7462	5307	9439	8507	4669	8335	5456	9282	11309	10246
T1D
	Donor_101	Donor_106	Donor_109	Donor_114	Donor_125	Donor_14	Donor_17	Donor_23	Donor_24	Donor_26	Donor_31	Donor_33	Donor_34	Donor_38	Donor_4	Donor_6	Donor_66	Donor_7	Donor_72	Donor_87	Donor_88
Mono	459	1148	1511	1578	1316	634	3022	2638	122	232	275	2360	2211	2080	1555	139	1167	3547	961	456	1678
CD4 T	1272	3044	1863	2810	1969	2305	2880	1153	319	2509	1013	5510	7503	2418	3469	1063	2574	5351	2057	2256	3167
CD8 T	663	921	904	1177	657	1767	1886	1235	261	1808	614	1518	3101	1420	2398	528	774	4141	1392	1081	2000
other T	216	332	229	424	295	448	643	274	186	722	110	765	1034	1509	260	256	229	642	149	397	570
NK	698	622	325	570	564	397	2095	462	88	1243	145	1119	1074	1513	495	736	319	1751	364	488	689
B	157	428	332	409	902	446	304	811	87	279	496	660	1348	367	859	241	208	696	235	576	814
Platelet	14	50	40	70	50	25	116	65	2		5	66	67	62	53	16	53	52	143	14	55
DC	55	46	83	94	81	19	118	73	12	31	23	164	188	116	111	30	56	184	56	49	74
ILC	6	1	4	5	5	2	3	6	4	10	6	15	30	6	20	5	6	32		1	1
HSPC	3	3	1	3	1	4	15	2	8		7	4	21	8	3	2	7	7		1	1
Sum	3543	6595	5292	7140	5840	6047	11082	6719	1089	6834	2694	12181	16577	9499	9223	3016	5393	16403	5357	5319	9049
Percent of cells
Healthy
	Donor_1	Donor_110	Donor_112	Donor_118	Donor_119	Donor_121	Donor_122	Donor_123	Donor_127	Donor_130	Donor_131	Donor_132	Donor_134	Donor_2	Donor_56	Donor_62	Donor_68	Donor_69	Donor_71	Donor_84	Donor_97	Donor_98	Mean	Median	SEM
Mono	23.5348	22.0464	26.7039	17.9063	23.7607	44.2159	14.7112	20.1792	19.3755	21.2208	15.5287	27.1498	26.1107	30.618	20.2183	19.3665	22.0152	21.5523	14.0319	17.9267	29.2065	12.1054	22.2493	21.3866	1.47141
CD4 T	20.3369	31.4534	28.3946	36.18	35.774	20.8737	40.9735	36.3441	49.1116	36.7849	41.6193	27.3945	27.3358	30.2568	22.4572	38.7619	38.7161	30.5855	44.3091	28.2513	27.3426	35.6226	33.1309	33.538	1.62143
CD8 T	17.1276	23.1387	26.7039	14.1414	13.7322	5.57841	20.5957	15.5556	13.444	16.0435	15.8132	15.8238	18.7749	20.3852	21.9847	10.5149	15.7113	25.8792	19.5903	24.4188	20.8186	26.5811	18.289	17.9512	1.14541
other T	14.2028	7.18903	4.07007	9.59596	8.35708	7.88964	3.7777	13.5125	3.35772	5.465	4.97866	12.4563	3.94096	3.00963	11.9262	7.36187	6.04678	4.24485	2.91526	7.56021	6.10831	4.69418	6.93913	6.07755	0.740534
NK	13.0079	8.68257	8.67178	11.8151	7.10351	11.774	7.80966	6.91756	7.34257	8.85267	14.4855	10.9765	16.369	6.62119	14.7727	8.90946	9.8702	10.1507	10.2213	13.1309	9.65995	11.5505	10.3952	10.0105	0.581184
B	9.5482	5.80695	3.83476	7.91246	8.92688	3.93272	10.5703	6.30824	5.52652	10.6104	5.91513	4.67257	5.62362	5.77849	5.79433	7.89702	5.89256	5.31119	7.42783	6.17801	3.91688	7.11065	6.56799	5.90384	0.423622
Platelet	1.20633	0.401248	0.592644	0.994796	1.06363	3.10987	0.9081	0.143369	0.614058	0.287632	0.308203	0.466092	0.250923	1.40449	0.945095	6.00231	0.199203	1.35343	0.795072	1.29843	1.46096	1.96555	1.17143	0.926597	0.272599
DC	0.887675	1.11458	0.871536	1.11723	1.21557	2.42014	0.617508	0.9319	0.992945	0.7031	1.24467	0.873922	1.50554	1.92616	1.71017	0.925658	1.37514	0.830514	0.623165	1.15183	1.3602	0.335299	1.12429	1.05376	0.100039
ILC	0.102424	0.122604	0.0610075	0.137741	0.00949668	0.036302	0	0.0358423	0.169846	0.0319591	0.0829777	0.116523	0.0295203	0	0.0337534	0.072317	0.128518	0.0512663	0.0859537	0.0209424	0.0755668	0.011562	0.0643692	0.0561369	0.010418
HSPC	0.0455218	0.0445831	0.0958689	0.198959	0.0569801	0.169409	0.036324	0.0716846	0.0653253	0	0.0237079	0.0699138	0.0590406	0	0.157516	0.188024	0.0449814	0.041013	0	0.0628272	0.0503778	0.0231241	0.0684174	0.0536789	0.0125142
LADA
	Donor_10	Donor_105	Donor_124	Donor_16	Donor_21	Donor_22	Donor_27	Donor_30	Donor_35	Donor_37	Donor_39	Donor_5	Donor_50	Donor_60	Donor_63	Mean	Median	SEM
Mono	20.4686	6.56656	5.87884	30.6772	15.4849	31.0239	13.9815	18.8473	9.92124	32.9407	12.4775	18.7867	26.1797	15.0588	21.0424	18.6224	18.7867	2.22098
CD4 T	34.2486	42.5399	51.6861	29.8859	28.1337	26.0386	40.9082	30.3846	50.4055	31.0987	42.8794	32.2764	22.6675	35.2109	40.8257	35.946	34.2486	2.22578
CD8 T	24.6631	25.2194	27.3948	15.6238	31.9701	19.3514	23.0262	27.4605	24.9324	17.7554	13.7253	21.7009	15.5247	24.2285	18.9537	22.102	23.0262	1.33755
other T	5.11399	10.5213	3.8496	2.92602	4.9253	7.46449	6.74581	13.1476	4.45515	3.61962	9.09418	6.56158	18.1426	7.861	4.61644	7.26965	6.56158	1.06196
NK	6.9908	9.74939	4.89406	8.06036	11.256	9.11284	7.66912	5.69976	4.87834	4.21932	14.4211	9.62243	9.87934	8.94862	7.53465	8.19574	8.06036	0.700153
B	7.09157	4.45173	5.40137	10.2503	7.28032	4.74404	5.91671	3.23127	4.16128	6.85372	6.25075	9.93402	5.72075	7.69299	5.31915	6.28666	5.91671	0.510488
Platelet	0.151153	0.444115	0.208893	1.10416	0.278552	0.589654	0.0942152	0.476745	0.470201	1.32791	0.323935	0.0733138	0.280112	0.309488	0.312317	0.429651	0.312317	0.0910746
DC	1.13364	0.370096	0.537153	1.23298	0.645733	1.44733	1.63934	0.625066	0.658281	2.09895	0.635873	0.934751	1.34669	0.654346	1.27855	1.01592	0.934751	0.125979
ILC	0.100768	0.0951676	0.0298418	0.147221	0	0.0402037	0.018843	0.0741604	0.0940402	0.0428357	0.119976	0.0549853	0.0861883	0.0265275	0.0585594	0.0659546	0.0585594	0.0106132
HSPC	0.0377881	0.0422967	0.119367	0.0920132	0.0253229	0.187617	0	0.0529717	0.0235101	0.0428357	0.0719856	0.0549853	0.172377	0.00884251	0.0585594	0.0660315	0.0529717	0.014308
T1D
	Donor_101	Donor_106	Donor_109	Donor_114	Donor_125	Donor_14	Donor_17	Donor_23	Donor_24	Donor_26	Donor_31	Donor_33	Donor_34	Donor_38	Donor_4	Donor_6	Donor_66	Donor_7	Donor_72	Donor_87	Donor_88	Mean	Median	SEM
Mono	12.9551	17.4071	28.5525	22.1008	22.5342	10.4845	27.2694	39.2618	11.2029	3.39479	10.2079	19.3744	13.3378	21.897	16.86	4.60875	21.6392	21.6241	17.9391	8.57304	18.5435	17.608	17.9391	1.83938
CD4 T	35.9018	46.1562	35.2041	39.3557	33.7158	38.1181	25.9881	17.1603	29.2929	36.7135	37.6021	45.2344	45.2615	25.4553	37.6125	35.2454	47.7285	32.6221	38.3984	42.414	34.9983	36.199	36.7135	1.62527
CD8 T	18.713	13.9651	17.0824	16.4846	11.25	29.2211	17.0186	18.3807	23.9669	26.456	22.7914	12.462	18.7066	14.9489	26.0002	17.5066	14.3519	25.2454	25.9847	20.3234	22.1019	19.6648	18.7066	1.11364
other T	6.09653	5.03412	4.32729	5.93838	5.05137	7.40863	5.8022	4.07799	17.0799	10.5648	4.08315	6.28027	6.23756	15.8859	2.81904	8.48806	4.24625	3.91392	2.78141	7.46381	6.29904	6.66093	5.93838	0.820362
NK	19.7008	9.43139	6.14135	7.98319	9.65753	6.56524	18.9045	6.87602	8.08081	18.1885	5.38233	9.18644	6.47886	15.928	5.36702	24.4032	5.91508	10.6749	6.79485	9.17466	7.6141	10.4023	8.08081	1.20901
B	4.43127	6.48976	6.27362	5.72829	15.4452	7.37556	2.74319	12.0702	7.98898	4.08253	18.4113	5.41827	8.13175	3.86356	9.31367	7.99072	3.85685	4.24313	4.38678	10.8291	8.99547	7.52711	6.48976	0.874334
Platelet	0.395145	0.75815	0.755858	0.980392	0.856164	0.413428	1.04674	0.967406	0.183655	0	0.185598	0.541827	0.404174	0.6527	0.57465	0.530504	0.982755	0.317015	2.6694	0.263207	0.607802	0.67079	0.57465	0.118957
DC	1.55236	0.697498	1.56841	1.31653	1.38699	0.314205	1.06479	1.08647	1.10193	0.453614	0.853749	1.34636	1.1341	1.22118	1.20351	0.994695	1.03838	1.12175	1.04536	0.921226	0.81777	1.05909	1.08647	0.0689151
ILC	0.169348	0.015163	0.0755858	0.070028	0.0856164	0.0330743	0.0270709	0.089299	0.367309	0.146327	0.222717	0.123143	0.180974	0.0631645	0.216849	0.165782	0.111255	0.195086	0	0.0188005	0.0110509	0.113697	0.089299	0.0200264
HSPC	0.084674	0.045489	0.0188964	0.0420168	0.0171233	0.0661485	0.135355	0.0297663	0.734619	0	0.259837	0.032838	0.126682	0.0842194	0.0325274	0.066313	0.129798	0.0426751	0	0.0188005	0.0110509	0.0942299	0.0426751	0.0346675

## Sheet: S2_DEG_Legend
names	Names of the top marker genes identified for each cell type, ranked by their discriminative power
scores	The test statistic indicating the strength of differential expression for each gene
logfoldchanges	Log2-transformed fold change in gene expression between cell types
pvals	Raw (unadjusted) p-values from the statistical test assessing differential expression for each gene
pvals_adj	P-values adjusted using Benjamini-Hochberg correction for multiple testing for each gene
pct_nz_group	Proportion of cells within the cell type where the gene is detected (non-zero expression).
pct_nz_reference	Proportion of cells in the all other cell types where the gene is detected (non-zero expression).

## Sheet: S2_DEG_B
names	scores	logfoldchanges	pvals	pvals_adj	pct_nz_group	pct_nz_reference
CD79A	280.058	8.59188	0	0	0.989612	0.0263426
MS4A1	277.125	9.52056	0	0	0.979014	0.0123114
HLA-DRA	271.989	5.20589	0	0	0.996188	0.260303
HLA-DQA1	270.532	5.40002	0	0	0.983177	0.145184
HLA-DPA1	264.563	4.13848	0	0	0.994439	0.387246
HLA-DRB1	263.777	4.44127	0	0	0.996992	0.323978
BANK1	261.228	8.69885	0	0	0.924941	0.0130988
HLA-DPB1	260.427	3.84204	0	0	0.988948	0.387463
HLA-DQB1	256.119	4.60302	0	0	0.956805	0.167758
AFF3	239.922	5.49245	0	0	0.872757	0.0689869
RALGPS2	235.239	5.75842	0	0	0.848694	0.0602503
CD79B	229.152	5.18174	0	0	0.835997	0.0716125
FCRL1	225.508	10.0062	0	0	0.797314	0.00283571
HLA-DMA	214.482	3.37699	0	0	0.867546	0.199403
LINC00926	212.397	9.10502	0	0	0.75167	0.00426564
IGHM	211.464	8.33328	0	0	0.750341	0.00964237
MEF2C	197.584	3.64057	0	0	0.78892	0.140981
BLK	189.184	6.49059	0	0	0.677836	0.0154418
HVCN1	179.813	3.92077	0	0	0.696303	0.108182
GNG7	179.812	5.11505	0	0	0.659368	0.04041
SNX2	170.525	2.55663	0	0	0.756392	0.255419
NIBAN3	170.173	6.81589	0	0	0.608233	0.00847814
CD83	168.011	2.48148	0	0	0.82428	0.285068
IRF8	166.442	3.53072	0	0	0.660627	0.101047
SWAP70	165.761	4.61588	0	0	0.617607	0.0526635
NCF1	162.561	2.13793	0	0	0.826204	0.294566
CD19	162.294	9.47579	0	0	0.574062	0.00175118
ADAM28	162.253	6.2814	0	0	0.58354	0.0168403
HLA-DMB	160.682	3.20941	0	0	0.659648	0.124554
PAX5	160.094	10.4434	0	0	0.565772	0.000821244
P2RX5	159.829	5.16109	0	0	0.586338	0.0323739
FCER2	159.822	8.39003	0	0	0.566997	0.00481636
FCRLA	157.548	10.0855	0	0	0.556924	0.00114733
TNFRSF13C	153.838	6.98816	0	0	0.548739	0.00748781
ARHGAP24	152.458	3.3957	0	0	0.618446	0.100001
FCMR	151.905	1.76989	0	0	0.844776	0.449793
HLA-DRB5	151.723	3.01093	0	0	0.650694	0.154367
MARCH1	150.083	3.073	0	0	0.62796	0.126346
CD22	146.215	6.9058	0	0	0.522192	0.00889118
VPREB3	145.473	10.6525	0	0	0.514043	0.000661826
BACH2	144.935	2.21089	0	0	0.754153	0.330416
BLNK	144.717	6.31469	0	0	0.519184	0.00942257
RUBCNL	144.676	5.71897	0	0	0.524046	0.0177026
OSBPL10	142.393	5.66096	0	0	0.516316	0.0189756
SEL1L3	141.505	3.59784	0	0	0.559547	0.0776631
PDLIM1	141.218	3.89727	0	0	0.537337	0.0416347
EBF1	139.077	8.78892	0	0	0.492533	0.00216905
SYNGR2	137.262	1.83545	0	0	0.72271	0.347162
COBLL1	136.464	6.46472	0	0	0.48851	0.00680666
TPD52	135.272	3.1372	0	0	0.557798	0.0975372
FCHSD2	134.318	2.36322	0	0	0.629044	0.204118
PLEKHG1	133.954	6.93439	0	0	0.478053	0.00618832
ADK	133.614	2.11107	0	0	0.682837	0.315619
SPIB	133.103	6.12866	0	0	0.478507	0.00925349
CXXC5	132.567	2.93165	0	0	0.560071	0.104146
POU2AF1	130.296	8.38278	0	0	0.461789	0.00225842
CD40	129.022	4.93124	0	0	0.475989	0.0265189
PRKCB	127.633	1.46033	0	0	0.801406	0.485754
CYB561A3	127.241	2.94873	0	0	0.537582	0.115039
CD24	127.236	10.3468	0	0	0.449687	0.00065458
PLPP5	126.807	3.93048	0	0	0.495471	0.0668251
TCL1A	126.289	7.94506	0	0	0.448883	0.00364487
IGHD	125.253	9.49091	0	0	0.443181	0.00143476
ZCCHC7	124.278	1.94899	0	0	0.650799	0.285624
TCF4	123.111	3.95505	0	0	0.469099	0.0402265
HLA-DOB	121.95	6.27171	0	0	0.437935	0.00903369
EAF2	121.219	3.2074	0	0	0.498479	0.0924552
STRBP	120.316	3.47971	0	0	0.479312	0.0652068
CDK14	118.421	3.99681	0	0	0.455668	0.0469969
TSPAN3	117.725	3.06571	0	0	0.48858	0.0901823
COL19A1	117.205	8.98134	0	0	0.415026	0.00166906
REL	115.254	1.51723	0	0	0.699521	0.382429
BCL11A	115.181	4.06859	0	0	0.439649	0.0399535
UVRAG	114.808	1.81447	0	0	0.616802	0.266286
SP140	114.583	1.96608	0	0	0.587772	0.225294
STX7	114.147	2.59576	0	0	0.509251	0.132177
IGKC	112.309	5.64831	0	0	0.407226	0.011582
WDFY4	112.055	3.9062	0	0	0.432654	0.0461829
IFT57	111.568	2.68648	0	0	0.490224	0.117646
LY86	111.315	2.21084	0	0	0.531146	0.153148
LYN	111.038	1.39046	0	0	0.718968	0.275897
CALHM6	110.289	2.24139	0	0	0.52618	0.15265
POLD4	108.97	1.30776	0	0	0.729215	0.461102
SP100	108.867	1.23914	0	0	0.751985	0.494126
MTSS1	108.748	2.08428	0	0	0.537057	0.167263
CHPT1	108.604	2.49575	0	0	0.492673	0.135107
ISG20	108.091	1.25672	0	0	0.768633	0.491725
FCGR2B	107.245	3.87812	0	0	0.414396	0.0423351
SYK	105.606	2.00306	0	0	0.536428	0.176584
SP110	105.551	1.34994	0	0	0.687174	0.406936
SYPL1	104.846	2.00297	0	0	0.528943	0.190693
LINC02397	103.888	9.50794	0	0	0.367493	0.000944431
KHDRBS2	101.126	5.90718	0	0	0.3655	0.0105457
AC120193.1	100.159	5.30462	0	0	0.365779	0.0145433
SNHG7	99.2057	1.28774	0	0	0.67885	0.402267
PKIG	99.1553	4.83206	0	0	0.365325	0.0172002
ST6GAL1	99.0202	1.75503	0	0	0.547865	0.237533
ARID5B	98.9346	1.66869	0	0	0.567836	0.247992
CIITA	98.7175	3.19375	0	0	0.403624	0.0648928
BIRC3	98.1513	1.99526	0	0	0.50404	0.185823
JCHAIN	97.7175	5.0666	0	0	0.35798	0.013466
CD72	97.5188	4.24161	0	0	0.370431	0.0308643
PRDM2	96.9195	1.61493	0	0	0.562625	0.269897
PALM2-AKAP2	96.8094	3.81221	0	0	0.374453	0.0357483
POU2F2	96.4962	1.63312	0	0	0.550593	0.227888
E2F5	96.0345	4.21874	0	0	0.363051	0.0262943
ALOX5	95.8162	2.34786	0	0	0.444371	0.119781
FAM3C	95.2015	2.73184	0	0	0.414991	0.0900422
CXCR5	94.9736	4.9233	0	0	0.349655	0.0157751
LMBRD1	94.7231	1.52516	0	0	0.567626	0.275723
TMEM156	93.4122	2.80476	0	0	0.398937	0.0749506
PNOC	92.8782	6.40995	0	0	0.332727	0.00548543
CD82	92.197	2.25908	0	0	0.435067	0.123909
SIPA1L1	91.5777	1.22141	0	0	0.638488	0.329143
RCSD1	91.0891	1.11873	0	0	0.6934	0.466694
NCOA3	90.988	1.64284	0	0	0.519499	0.236542
SIPA1L3	90.6731	2.53866	0	0	0.407331	0.102177
SMIM14	90.6299	2.38957	0	0	0.42307	0.123771
PLCG2	90.5247	2.31925	0	0	0.419747	0.110943
TSPAN13	90.4174	5.45011	0	0	0.327446	0.00824384
LINC01857	90.3618	8.57931	0	0	0.320381	0.00175843
SEC62	89.7726	1.10247	0	0	0.68672	0.451141
ID3	88.5434	2.50653	0	0	0.392676	0.0823297
STAP1	88.3913	4.67675	0	0	0.327516	0.0165867
FCRL2	88.384	9.88253	0	0	0.312476	0.00051207
RB1	86.8327	1.41745	0	0	0.554825	0.290131
IKZF3	86.3433	1.55581	0	0	0.503445	0.208405
MBD4	86.2864	1.62223	0	0	0.494596	0.217533
ADAM19	85.9982	3.24221	0	0	0.348047	0.048678
HDAC9	85.7284	1.90422	0	0	0.435732	0.137099
MGAT5	84.7346	1.96704	0	0	0.435836	0.157048
ODC1	83.7882	1.18884	0	0	0.582806	0.314732
CTSZ	83.7002	1.29699	0	0	0.541639	0.239516
RAB30	83.1565	3.31816	0	0	0.333462	0.0426781
GGA2	83.0934	2.20708	0	0	0.395754	0.114206
CAMK2D	82.0162	1.64731	0	0	0.483649	0.233129
PTPN6	81.7971	1.01622	0	0	0.665174	0.44073
LAT2	81.7345	1.90877	0	0	0.417999	0.138486
BTLA	81.6194	4.02435	0	0	0.311881	0.0260793
ANGPTL1	81.0897	6.15834	0	0	0.291525	0.00594194
GAPT	80.9297	3.04691	0	0	0.335805	0.0566658
PARP1	80.1816	1.62776	0	0	0.454409	0.191857
BTK	80.1612	2.83589	0	0	0.340142	0.0652309
NUP58	80.0512	1.30467	0	0	0.541464	0.302042
TSPAN33	80.0057	3.02571	0	0	0.319086	0.03877
AC007384.1	79.8838	1.6077	0	0	0.46742	0.206514
SEMA4B	79.7921	3.68411	0	0	0.311462	0.0330068
EBLN3P	79.5389	1.51696	0	0	0.476234	0.219671
FAM30A	79.3744	6.75006	0	0	0.283656	0.00389366
SMARCB1	79.0939	1.63123	0	0	0.448673	0.19386
ITPR1	78.8171	1.82334	0	0	0.424819	0.168174
BASP1	78.2497	1.85841	0	0	0.385786	0.106363
CDCA7L	78.0256	3.76456	0	0	0.302578	0.0294609
SETBP1	77.9126	2.95396	0	0	0.323109	0.049864
IL4R	77.5295	2.63475	0	0	0.362702	0.116001
CCDC50	77.4886	2.80694	0	0	0.325732	0.0567262
TMEM154	77.4703	1.83334	0	0	0.407401	0.148181
DRAM2	77.2696	1.6788	0	0	0.430555	0.177638
CTSH	77.0898	1.53051	0	0	0.448078	0.181695
USP6NL	76.6847	3.52413	0	0	0.303207	0.0364657
RRAS2	76.372	2.12516	0	0	0.364625	0.0967063
ITSN2	75.8848	1.11877	0	0	0.56969	0.350944
FCRL5	75.3792	9.10609	0	0	0.266902	0.000958923
HLA-DOA	75.3233	4.50933	0	0	0.282047	0.0184949
SMC6	74.9988	2.45092	0	0	0.338008	0.0787114
ARHGAP17	74.939	1.83472	0	0	0.395894	0.147157
CAMK1D	74.5209	1.27005	0	0	0.502326	0.264837
SHMT2	74.16	1.90049	0	0	0.380644	0.130153
ATF7IP	73.8365	1.16136	0	0	0.555769	0.344852
BCAS4	73.6716	2.1309	0	0	0.350565	0.0927378
HHEX	72.9137	2.84719	0	0	0.310377	0.0597262
WASHC4	72.9125	1.54419	0	0	0.429191	0.190628
TLE1	72.7618	2.92381	0	0	0.302123	0.0458737
CCSER1	72.7189	4.26595	0	0	0.27687	0.0233716
CIAO2A	72.5225	1.26909	0	0	0.486377	0.257506
SNX22	71.8344	4.2131	0	0	0.272044	0.0203524
NCF4	71.8199	1.92558	0	0	0.362002	0.116455
IFNGR2	71.797	1.35894	0	0	0.441573	0.190555
ORAI2	71.6453	2.38052	0	0	0.327026	0.080837
DENND5B	71.5766	6.19789	0	0	0.257319	0.00527529
PLEKHA2	70.9649	1.61302	0	0	0.411808	0.181606
IGHA1	70.4594	7.0351	0	0	0.252912	0.00513519
TMEM243	70.3418	1.04382	0	0	0.551397	0.330297
ELOVL5	70.3384	1.16942	0	0	0.505858	0.28623
APPL1	70.1755	1.43549	0	0	0.435906	0.209265
TNFRSF13B	69.9889	8.51953	0	0	0.24798	0.0010024
DMXL1	69.5655	1.71447	0	0	0.381589	0.149319
EIF2AK3	69.4625	1.94073	0	0	0.35756	0.123696
PPM1K	69.415	1.47553	0	0	0.41632	0.180401
QRSL1	68.9028	2.92936	0	0	0.287923	0.0477674
MZB1	68.8277	4.22407	0	0	0.256339	0.0129636
IGHV5-78	68.8118	10.27	0	0	0.243188	0.000282605
AP002075.1	68.1937	9.46244	0	0	0.24123	0.000562794
IGLC3	67.9819	8.09675	0	0	0.241614	0.0018792
PPP3CA	67.9388	1.15049	0	0	0.49575	0.280112
MARCH3	67.9348	2.50729	0	0	0.304746	0.0705835
PLEKHF2	67.6133	2.22437	0	0	0.320975	0.0900663
SNX29	67.4139	1.41783	0	0	0.42349	0.205297
MEF2A	66.7261	1.23338	0	0	0.461719	0.248465
PRKCE	66.5187	1.66478	0	0	0.371795	0.14951
FCRL3	66.4753	2.57802	0	0	0.29184	0.0578687
UBE2J1	66.3512	1.22605	0	0	0.464762	0.256074
CPNE5	66.0291	4.6206	0	0	0.242244	0.00928247
KMO	66.0238	3.03555	0	0	0.274947	0.0469341
SLC9A7	65.8739	4.029	0	0	0.252247	0.0220407
EIF1B	65.7471	1.0239	0	0	0.534539	0.338488
NGLY1	65.5803	1.35326	0	0	0.425903	0.213528
VEGFB	65.4889	1.315	0	0	0.421426	0.199736
DAPP1	65.1542	1.96975	0	0	0.3215	0.0994792
CLIC4	64.4953	2.20506	0	0	0.292924	0.0664435
LINC01781	64.2866	9.8715	0	0	0.227344	0.000442023
PHACTR1	64.2846	2.27038	0	0	0.299325	0.0765883
DNAJC10	64.2507	1.94149	0	0	0.325732	0.106409
UBE2E2	64.2291	1.4233	0	0	0.388619	0.167947
TCTN1	64.2122	3.64529	0	0	0.252422	0.0284271
PARP15	63.9795	1.61163	0	0	0.355846	0.132505
MARCKS	63.768	1.538	0	0	0.352314	0.123911
BCL7A	63.4672	4.47514	0	0	0.237942	0.0153863
P2RY10	63.3105	1.94368	0	0	0.315834	0.0949721
TRIO	63.2016	1.94152	0	0	0.318562	0.101482
TLR10	62.8513	6.64156	0	0	0.225001	0.00357483
LARGE1	62.2765	5.83662	0	0	0.224826	0.0053405
FGD2	61.6222	2.44945	0	0	0.27799	0.0660546
BACE2	61.196	7.17553	0	0	0.217796	0.00182365
CD180	61.1085	4.92787	0	0	0.22605	0.0118839
AL050309.1	60.7432	3.09934	0	0	0.24798	0.0346831
MICAL3	60.6341	3.47283	0	0	0.239096	0.0262122
SCIMP	60.3722	2.24962	0	0	0.287573	0.0821969
PHTF2	60.3307	1.39216	0	0	0.37253	0.168703
TCF3	60.2089	2.04814	0	0	0.294218	0.0863659
SNX9	60.1257	1.22289	0	0	0.433703	0.243823
AC119396.1	59.9957	1.2613	0	0	0.404183	0.205214
NOTCH2	59.878	1.24746	0	0	0.392326	0.186765
AIM2	59.1951	3.63361	0	0	0.230947	0.0229924
C16orf74	58.7397	2.64641	0	0	0.257738	0.0549557
NFKBID	58.7348	2.23052	0	0	0.27771	0.0756269
MTMR6	58.0849	1.53921	0	0	0.340807	0.147034
BLOC1S2	58.064	1.32165	0	0	0.381169	0.193306
CD200	58.0406	5.0603	0	0	0.212724	0.00834287
TFEB	57.9561	1.80336	0	0	0.304012	0.105786
TRAK1	57.7591	1.57733	0	0	0.329509	0.134063
ZNF107	57.5338	1.68337	0	0	0.3144	0.115998
HIP1R	57.498	2.52589	0	0	0.251583	0.049393
YBX3	57.2675	1.42951	0	0	0.38729	0.212598
PARP14	56.6542	1.26988	0	0	0.374698	0.185338
NT5C	56.6437	1.14763	0	0	0.400511	0.211371
CAPG	56.5631	1.13441	0	0	0.383827	0.180604
IGLC2	56.3939	7.13229	0	0	0.201357	0.00252895
CNR2	56.2323	4.40159	0	0	0.209646	0.0114032
KIAA0040	56.0555	1.9127	0	0	0.285964	0.0931629
PELI1	56.0237	1.11225	0	0	0.419608	0.237876
PPP1R14A	55.0797	4.7008	0	0	0.201707	0.00724144
ACP5	55.0515	2.10307	0	0	0.266343	0.0754168
CCR6	54.9611	2.56314	0	0	0.235039	0.0404052
PIP5K1B	54.9165	2.31221	0	0	0.25578	0.0666778
PIKFYVE	54.8025	1.60378	0	0	0.310342	0.124191
TRAF5	54.7253	1.65016	0	0	0.297891	0.106793
LINC02245	54.6575	2.27705	0	0	0.255605	0.0672696
PAWR	54.6333	4.78785	0	0	0.200902	0.00821003
CHD7	54.6008	1.73264	0	0	0.288063	0.0970759
PLD4	54.2422	2.76809	0	0	0.223287	0.0330816
CLECL1	54.181	3.50164	0	0	0.213389	0.0230866
ATP2A3	53.5348	1.15434	0	0	0.372845	0.190089
RABEP1	53.33	1.24623	0	0	0.362142	0.186294
SPINT2	53.3035	1.12428	0	0	0.37281	0.193529
HSH2D	53.2476	1.25722	0	0	0.339373	0.152899
LSM10	52.8491	1.04166	0	0	0.410689	0.2421
OPN3	52.7036	1.97884	0	0	0.264909	0.0847451
AUTS2	52.6397	1.49118	0	0	0.305061	0.120544
LY9	52.4906	1.16766	0	0	0.383023	0.209367
RERE	52.3776	1.01271	0	0	0.419013	0.251566
CCDC32	51.9239	1.72781	0	0	0.279843	0.101793
ARL4A	51.8293	1.10833	0	0	0.392571	0.224953
RELB	51.8019	1.13934	0	0	0.368997	0.196466
ZNF318	51.6902	2.2417	0	0	0.246336	0.0696536
PMEPA1	51.5195	3.24839	0	0	0.207268	0.0265141
SECISBP2L	51.3726	1.23195	0	0	0.351824	0.18113
C12orf42	51.3098	2.70644	0	0	0.217866	0.0372941
SP140L	51.0354	1.03508	0	0	0.397328	0.229183
FADS3	50.8409	3.46866	0	0	0.200378	0.0217895
LYL1	50.7645	1.76042	0	0	0.267042	0.0936508
GNB5	50.6699	1.75222	0	0	0.263475	0.0861727
LRMP	49.9628	1.27854	0	0	0.334091	0.167664
DDAH2	49.4334	1.6213	0	0	0.272358	0.101238
SNX25	49.2665	2.17132	0	0	0.228708	0.0551369
BMP2K	49.2321	1.6914	0	0	0.267042	0.0980493
AMFR	49.2059	1.48666	0	0	0.287328	0.118858
NUP88	49.1794	1.75889	0	0	0.261096	0.0913682
SLC37A1	48.7477	2.20877	0	0	0.228638	0.0590571
MIS18BP1	48.6577	1.0057	0	0	0.381798	0.220074
RNASE6	48.4395	1.77949	0	0	0.257179	0.0903538
CHD9	47.8085	1.05355	0	0	0.359868	0.199053
AIDA	47.6091	1.59467	0	0	0.269665	0.106839
GSAP	47.5092	1.06548	0	0	0.344269	0.179978
PXK	47.4791	1.66538	0	0	0.260746	0.0980928
TXNDC5	47.2229	2.55575	0	0	0.213179	0.049707
GUCD1	47.1412	2.37419	0	0	0.215033	0.0514703
LHPP	47.0452	1.58149	0	0	0.273513	0.114624
ACBD3	46.6972	1.35307	0	0	0.295443	0.137595
ITM2C	46.018	1.78826	0	0	0.231436	0.0695159
SYVN1	45.9989	1.59678	0	0	0.25599	0.0964406
TBC1D9	45.8474	1.9159	0	0	0.230107	0.0709652
RNF141	45.7825	1.68987	0	0	0.251443	0.0955687
DCK	45.6693	1.07766	0	0	0.337694	0.184014
TAPT1	45.5816	1.92462	0	0	0.24025	0.0871726
SCPEP1	45.3297	1.38423	0	0	0.287223	0.136302
ZDHHC21	44.6894	2.12327	0	0	0.210801	0.0539437
KYNU	44.0301	1.01989	0	0	0.297856	0.137363
LINC01215	43.8839	2.13974	0	0	0.206918	0.0532673
KDM4B	43.6699	1.12219	0	0	0.314365	0.168089
RABEP2	43.5609	1.89886	0	0	0.218285	0.0660498
CR1	42.6606	2.12359	0	0	0.203875	0.0554581
AC009313.1	42.5797	1.99283	0	0	0.211185	0.0636416
KLHL5	42.3445	1.60691	0	0	0.238012	0.0928368
SESTD1	41.786	1.61912	0	0	0.235214	0.0926726
COQ7	41.5902	1.15324	0	0	0.294358	0.153442
RIPOR1	41.3948	1.88901	0	0	0.212794	0.0703057
CSNK1G3	41.2197	1.39811	0	0	0.250324	0.108068
RIC3	41.1731	1.51185	0	0	0.229268	0.0833901
IFNG-AS1	41.1267	1.77247	0	0	0.208877	0.0632261
RP9	40.9867	1.40782	0	0	0.250953	0.110537
PWP1	40.684	1.02545	0	0	0.308314	0.169046
DUSP22	40.4792	1.19165	0	0	0.27736	0.140575
ANKRD13A	40.4328	1.11019	0	0	0.289462	0.152478
UGCG	40.3632	1.29618	0	0	0.243993	0.102209
PIK3AP1	40.2401	1.01087	0	0	0.294463	0.152334
TRIM38	40.064	1.01994	0	0	0.306355	0.171167
RHBDF2	40.0309	1.31608	0	0	0.252562	0.114827
FUT8	39.8673	1.20201	0	0	0.267007	0.128329
AGPAT5	39.0796	1.64992	0	0	0.216362	0.0815254
CYSLTR1	39.0138	1.70761	0	0	0.207513	0.0716052
RHBDD1	38.7302	1.47156	0	0	0.228638	0.0952136
NFKB2	38.5001	1.052	0	0	0.293239	0.165336
RFX5	38.2993	1.72086	0	0	0.20468	0.0716825
MCM5	37.9259	1.54936	0	0	0.213494	0.0815544
ZNF581	37.7231	1.17066	0	0	0.26302	0.135657
GRASP	37.7019	1.19927	0	0	0.26295	0.136109
PRKD3	37.2508	1.2732	1.02837e-303	2.24119e-302	0.238397	0.109151
MARCH9	37.2265	1.01567	2.54258e-303	5.52234e-302	0.276626	0.145756
STEAP1B	37.1657	1.18421	2.44643e-302	5.28205e-301	0.266517	0.143215
UNC93B1	36.6305	1.12283	9.34318e-294	1.98209e-292	0.256654	0.130964
SLC50A1	36.0464	1.30498	1.56867e-284	3.2681e-283	0.229128	0.105329
TTN	35.2995	1.36352	5.97564e-273	1.21521e-271	0.214473	0.0906146
LYPLAL1	35.2711	1.48361	1.63215e-272	3.31649e-271	0.207478	0.0861727
ZNF92	35.2658	1.24502	1.96644e-272	3.9926e-271	0.229198	0.106607
PARVB	34.6343	1.1239	7.71007e-263	1.53253e-261	0.223007	0.10289
PIP4P1	34.2072	1.05164	1.88734e-256	3.69397e-255	0.251023	0.132831
AP1B1	34.1836	1.13894	4.2338e-256	8.28022e-255	0.242034	0.126346
UST	34.1509	1.3892	1.2969e-255	2.52672e-254	0.200308	0.0797959
AP001011.1	34.0702	1.00352	2.03582e-254	3.95128e-253	0.262775	0.145846
FAM214A	33.5831	1.0753	2.96476e-247	5.6554e-246	0.239796	0.122409
VCPKMT	33.3756	1.36402	3.10039e-244	5.85726e-243	0.206394	0.0909045
GNA12	32.9607	1.33361	2.97463e-238	5.50965e-237	0.206883	0.0938706
OTUD1	31.3483	1.32699	1.02714e-215	1.79448e-214	0.207373	0.100433
ENTPD1	29.8491	1.07262	9.01224e-196	1.48606e-194	0.203246	0.0980203
SREBF2	29.7693	1.00024	9.75961e-195	1.6e-193	0.228044	0.125851
ZNF791	29.3131	1.06631	7.06461e-189	1.14278e-187	0.214018	0.112837
CEPT1	28.7903	1.14221	2.83604e-182	4.51047e-181	0.200168	0.101165
METTL21A	28.7577	1.10504	7.25432e-182	1.15087e-180	0.203596	0.104387

## Sheet: S2_DEG_CD4 T
names	scores	logfoldchanges	pvals	pvals_adj	pct_nz_group	pct_nz_reference
LTB	375.682	2.58458	0	0	0.949911	0.467706
IL7R	357.388	2.66072	0	0	0.911039	0.304975
TCF7	329.89	2.44607	0	0	0.80946	0.273939
NOSIP	289.358	1.89723	0	0	0.800387	0.425524
LEF1	287.512	2.57196	0	0	0.681542	0.16775
CAMK4	280.379	2.38677	0	0	0.683331	0.196544
MAL	266.245	3.15171	0	0	0.567623	0.093674
BCL11B	262.953	1.95151	0	0	0.720763	0.280664
CD3E	254.961	1.66873	0	0	0.964627	0.47278
INPP4B	251.423	2.85929	0	0	0.559016	0.120699
CD3D	244.678	1.5372	0	0	0.879211	0.388142
RCAN3	224.373	2.246	0	0	0.551887	0.166655
LEPROTL1	221.495	1.34271	0	0	0.765731	0.463532
FLT3LG	219.702	1.68501	0	0	0.644852	0.287288
NDFIP1	213.07	1.32982	0	0	0.740426	0.472315
CD3G	201.773	1.38106	0	0	0.687076	0.306132
CD6	199.558	1.88696	0	0	0.538088	0.190997
CD27	198.2	1.72638	0	0	0.565867	0.214033
PRKCQ-AS1	197.893	1.94915	0	0	0.528751	0.184741
PIK3IP1	184.626	1.55152	0	0	0.567417	0.260684
LIME1	184.425	1.20101	0	0	0.702134	0.383631
TRAT1	181.275	2.78757	0	0	0.398954	0.0742844
CCR7	178.881	2.02724	0	0	0.461776	0.142824
AQP3	172.947	2.61734	0	0	0.393517	0.085948
TESPA1	172.875	2.0513	0	0	0.441003	0.136902
OXNAD1	172.041	1.494	0	0	0.537901	0.23785
ITK	169.76	1.49009	0	0	0.5332	0.23737
LAT	169.116	1.14467	0	0	0.648539	0.352926
FHIT	167.866	2.31608	0	0	0.415246	0.133086
CD5	165.199	2.0957	0	0	0.4148	0.121196
ANK3	164.956	2.56789	0	0	0.377212	0.0830287
SELL	164.871	1.04913	0	0	0.711058	0.496938
ICOS	164.744	3.33558	0	0	0.344959	0.0497546
ABLIM1	164.62	1.28957	0	0	0.589701	0.3069
DGKA	163.6	1.78949	0	0	0.452969	0.174809
LINC00861	163.01	1.26389	0	0	0.58285	0.296908
IL6ST	159.138	1.74719	0	0	0.454848	0.196228
TSHZ2	158.891	4.84862	0	0	0.303135	0.0157647
MCUB	157.878	1.05041	0	0	0.636167	0.421736
CD28	157.667	2.65348	0	0	0.352856	0.0701486
SOCS3	156.845	1.47878	0	0	0.508172	0.259509
RHOH	156.539	1.09897	0	0	0.634288	0.367679
RGCC	154.802	1.30053	0	0	0.549879	0.284174
SPOCK2	154.011	1.14768	0	0	0.582146	0.30404
IL32	150.505	1.05446	0	0	0.858238	0.487933
ITM2A	149.625	1.71682	0	0	0.42395	0.159318
TC2N	149.422	1.2553	0	0	0.521286	0.251373
TRABD2A	149.224	2.05834	0	0	0.376341	0.110533
BACH2	144.166	1.13557	0	0	0.53145	0.264319
GIMAP5	143.706	1.4055	0	0	0.465547	0.219531
MAML2	139.46	1.06525	0	0	0.577555	0.370056
SERINC5	138.779	1.60106	0	0	0.413095	0.177923
CD40LG	136.751	3.9665	0	0	0.268104	0.0196294
MGAT4A	132.683	1.01742	0	0	0.546831	0.3241
MYC	130.853	1.52112	0	0	0.397643	0.167041
PLSCR3	130.056	1.23166	0	0	0.465425	0.261233
PRKCA	127.458	1.42737	0	0	0.410106	0.197225
TTC39C	126.882	1.25386	0	0	0.455048	0.253003
OCIAD2	126.302	1.13829	0	0	0.47185	0.254056
BCL2	125.364	1.30105	0	0	0.437568	0.226245
SCML4	125.278	1.06612	0	0	0.49886	0.2778
PBXIP1	123.156	1.34745	0	0	0.409621	0.201809
CHRM3-AS2	121.439	2.6131	0	0	0.273193	0.0552354
AC243960.1	119.164	1.01491	0	0	0.491028	0.283138
SUSD3	117.47	1.96814	0	0	0.301695	0.0943691
THEM4	116.942	1.66765	0	0	0.332089	0.12578
LDLRAP1	115.879	1.50178	0	0	0.345294	0.139547
NCK2	115.244	1.05447	0	0	0.43935	0.239963
GPR183	113.55	1.14721	0	0	0.397682	0.192651
STMN3	112.549	1.69069	0	0	0.314435	0.113505
CSGALNACT1	108.305	1.91389	0	0	0.281871	0.0886589
PLCL1	108.23	2.38573	0	0	0.255868	0.0631734
CDC14A	107.444	1.27096	0	0	0.379724	0.202838
MLLT3	106.125	1.57852	0	0	0.313021	0.126044
CD4	102.014	1.20747	0	0	0.354399	0.177015
PIM2	101.832	1.12182	0	0	0.385897	0.213563
SATB1	100.972	1.14703	0	0	0.377735	0.208472
RCAN3AS	100.615	2.09946	0	0	0.247835	0.067191
LINC01550	97.1843	2.01632	0	0	0.24451	0.0696342
FAM102A	97.0476	1.74197	0	0	0.264934	0.0915783
LINC01891	96.7759	1.94241	0	0	0.253634	0.0813848
SH3YL1	96.0342	1.56376	0	0	0.28388	0.114808
THOC3	91.9742	1.48392	0	0	0.285332	0.1261
BEX3	91.8887	1.68597	0	0	0.234055	0.0680112
HIVEP2	91.1983	1.08511	0	0	0.357531	0.205883
PCED1B	90.9911	1.02224	0	0	0.363878	0.204451
TBC1D4	90.8083	2.02095	0	0	0.233578	0.0731688
TNFRSF25	88.866	1.9926	0	0	0.22373	0.0633437
TMEM238	87.5368	1.11931	0	0	0.323953	0.171403
AL499604.1	85.8798	1.25763	0	0	0.306519	0.161362
TRAC	85.56	1.06202	0	0	0.315849	0.15871
NELL2	85.4097	1.01671	0	0	0.304969	0.141618
SIRPG	84.701	1.66863	0	0	0.233145	0.079859
TRADD	83.7653	1.10185	0	0	0.334285	0.200645
ITGA6	83.1722	1.57693	0	0	0.238705	0.0889786
SELENOM	82.6857	1.30422	0	0	0.270591	0.123681
ITPKB	77.018	1.08488	0	0	0.299525	0.169018
ZEB1	76.9321	1.16336	0	0	0.272708	0.135602
TNFSF8	75.4972	1.17148	0	0	0.278972	0.150744
PASK	75.443	1.54415	0	0	0.223872	0.0890864
GATA3	75.2103	1.16578	0	0	0.263604	0.127195
RETREG1	74.1059	1.73496	0	0	0.203358	0.0710105
CFAP36	72.6249	1.54203	0	0	0.213521	0.0839323
ATP6V0E2	71.0454	1.07184	0	0	0.266736	0.140746
PVT1	70.3961	1.30902	0	0	0.237859	0.116497
BEX2	69.5882	1.19294	0	0	0.23813	0.112921
CHMP7	68.3164	1.35803	0	0	0.225461	0.10703
SIT1	66.9643	1.1108	0	0	0.23906	0.117766
APBB1	66.8579	1.46548	0	0	0.200291	0.0800363
NMRK1	64.2955	1.04676	0	0	0.244988	0.130938
MPZL3	62.72	1.13316	0	0	0.226655	0.114871
AC008555.4	62.6616	1.17544	0	0	0.214529	0.100823
SESN3	60.949	1.40235	0	0	0.206083	0.102178
SFXN1	60.7077	1.03694	0	0	0.233377	0.125405
TMEM63A	57.2557	1.13879	0	0	0.209563	0.10931
BNIP3	56.0814	1.1162	0	0	0.202002	0.101824
CCDC66	56.0788	1.11217	0	0	0.208007	0.10932
SLC7A6	54.6736	1.1241	0	0	0.20545	0.110801
PLCG1	54.2732	1.03648	0	0	0.20215	0.103749

## Sheet: S2_DEG_CD8 T
names	scores	logfoldchanges	pvals	pvals_adj	pct_nz_group	pct_nz_reference
CD8B	384.355	6.25608	0	0	0.855501	0.0326721
CD8A	351.018	4.81328	0	0	0.80965	0.0622124
KLRK1	252.756	2.49059	0	0	0.731271	0.17106
CD3D	236.318	1.6676	0	0	0.914914	0.472476
CTSW	216.524	1.79718	0	0	0.802452	0.303509
LINC02446	207.21	5.41612	0	0	0.468517	0.0206915
GZMM	186.257	1.49289	0	0	0.734847	0.342447
CD3G	176.449	1.3933	0	0	0.728391	0.368196
CCL5	162.097	2.17593	0	0	0.580465	0.288869
THEMIS	160.525	1.86193	0	0	0.527964	0.202851
LCK	151.78	1.05287	0	0	0.776893	0.477644
KLRC4	137.6	3.12517	0	0	0.345349	0.0453905
GZMH	127.256	2.24119	0	0	0.401209	0.143342
NKG7	126.073	1.81418	0	0	0.556437	0.284729
NELL2	125.443	1.92125	0	0	0.406533	0.147564
CST7	124.924	1.4832	0	0	0.526856	0.257755
GZMA	115.232	1.32444	0	0	0.50437	0.245022
NUCB2	111.214	1.22907	0	0	0.472287	0.248334
LYAR	101.304	1.26285	0	0	0.441278	0.243738
PDE3B	100.979	1.06101	0	0	0.508404	0.325527
SAMD3	95.2559	1.13491	0	0	0.418256	0.212381
C12orf75	89.7786	1.12908	0	0	0.403905	0.217817
KLRG1	89.0208	1.27329	0	0	0.37341	0.189932
LINC01871	86.8801	1.70401	0	0	0.286633	0.0988611
IFNG	86.0838	2.17345	0	0	0.259875	0.0756462
FCRL6	82.9473	1.72528	0	0	0.268672	0.0872776
KLRD1	80.1606	1.04468	0	0	0.367503	0.185663
TRG-AS1	78.7497	1.30246	0	0	0.328142	0.17028
AC022075.1	77.4233	2.32423	0	0	0.214149	0.0451174
ATP8A1	76.4365	1.20607	0	0	0.322098	0.162834
FGFBP2	71.9233	1.01302	0	0	0.319425	0.152329
GZMK	70.7235	1.7726	0	0	0.243707	0.094079
APBA2	68.9433	1.29981	0	0	0.26569	0.115652
PRR5	67.3246	1.13201	0	0	0.285251	0.140027
CMC1	63.8114	1.10548	0	0	0.344264	0.2302
FBXO32	58.6292	1.42085	0	0	0.215452	0.0893645
LINC01934	58.3063	1.15192	0	0	0.247843	0.122766
CARS	53.8564	1.36682	0	0	0.212881	0.100979
PASK	53.4764	1.0734	0	0	0.230008	0.113137
SH2D1A	50.4179	1.02581	0	0	0.237389	0.130936
LINC00649	48.5402	1.06992	0	0	0.216469	0.112408

## Sheet: S2_DEG_DC
names	scores	logfoldchanges	pvals	pvals_adj	pct_nz_group	pct_nz_reference
HLA-DRA	104.936	4.71382	0	0	0.997238	0.300431
HLA-DRB1	104.353	4.28042	0	0	0.997238	0.360686
PLD4	102.371	6.78606	0	0	0.882915	0.0363675
HLA-DPA1	100.477	3.77437	0	0	0.989588	0.420417
HLA-DPB1	99.2974	3.56329	0	0	0.984913	0.420315
HLA-DMA	98.818	3.39517	0	0	0.957289	0.234883
CST3	97.5259	4.39054	0	0	0.99065	0.239402
GRN	95.4615	3.16201	0	0	0.952189	0.242693
GPR183	94.4502	3.64778	0	0	0.922227	0.257322
HLA-DQA1	93.3675	4.06126	0	0	0.907565	0.191705
CTSZ	90.7976	2.8695	0	0	0.932427	0.251796
AFF3	89.1983	3.51439	0	0	0.868466	0.112875
CCDC88A	89.1875	3.53299	0	0	0.856354	0.123163
RNASE6	88.5051	3.94161	0	0	0.824054	0.0933611
HLA-DQB1	87.9951	3.55684	0	0	0.890778	0.211507
MEF2C	87.7542	3.03972	0	0	0.900765	0.175121
GSN	86.1006	3.70243	0	0	0.808117	0.0857679
RNF130	85.4629	2.54637	0	0	0.941776	0.282602
PPP1R14B	84.9048	3.96355	0	0	0.846154	0.213772
CAPG	84.7836	2.93568	0	0	0.871228	0.186451
NPC2	84.6939	2.7339	0	0	0.948151	0.376263
IRF8	83.0796	4.38301	0	0	0.783893	0.130245
HLA-DMB	81.9651	3.00466	0	0	0.830217	0.151908
CCDC50	81.8564	5.10419	0	0	0.735019	0.0670007
SULF2	81.7555	3.27117	0	0	0.804505	0.117086
TGFBI	81.0847	3.34797	0	0	0.79388	0.116134
FCER1A	79.9971	7.99166	0	0	0.68147	0.00649477
CCDC200	79.6945	2.60514	0	0	0.949426	0.333396
HLA-DRB5	79.5228	3.20116	0	0	0.820442	0.179615
TXN	78.8656	2.44903	0	0	0.90969	0.388238
PTPRE	78.8296	2.34578	0	0	0.923077	0.278044
FCER1G	78.4918	2.61376	0	0	0.978751	0.315617
JAML	77.939	2.49465	0	0	0.859966	0.219466
FCGRT	76.3792	2.31963	0	0	0.878453	0.2517
SYK	76.2671	2.52171	0	0	0.842754	0.19292
LILRB4	76.2228	4.44238	0	0	0.687633	0.0497658
IL3RA	76.0452	4.98384	0	0	0.682108	0.0605036
FCHSD2	75.7566	3.20449	0	0	0.80153	0.225442
TCF4	75.0396	5.41559	0	0	0.671696	0.0614422
APP	74.9738	3.91572	0	0	0.729069	0.140688
PHACTR1	74.9065	3.44894	0	0	0.720357	0.0842127
ITM2C	74.6482	5.02222	0	0	0.676796	0.0735617
LDLRAD4	74.626	2.71523	0	0	0.830429	0.240425
SPINT2	74.1172	2.48526	0	0	0.808117	0.198629
UNC93B1	73.9531	3.01909	0	0	0.750106	0.132517
CNPY3	73.4362	1.88157	0	0	0.930727	0.413461
IRF7	73.4054	3.80265	0	0	0.742881	0.195418
HDAC9	73.3073	2.75421	0	0	0.773693	0.149756
CTSB	72.7346	2.21468	0	0	0.868041	0.270889
SERPINF1	72.7324	7.60307	0	0	0.622184	0.0114777
ETV6	72.143	2.15848	0	0	0.868678	0.276343
BCL11A	71.664	4.22929	0	0	0.657034	0.0594189
RUNX2	71.2144	3.5465	0	0	0.69252	0.109461
RAB11FIP1	70.8555	2.20495	0	0	0.837867	0.223446
FLT3	70.8101	5.81839	0	0	0.612835	0.0140971
MPEG1	70.7532	2.74253	0	0	0.746706	0.139199
IGFLR1	70.5154	2.28487	0	0	0.821292	0.251412
UBE2E2	69.99	2.4368	0	0	0.778581	0.175793
ALDH2	69.9183	2.90093	0	0	0.710582	0.110537
CAT	69.8742	2.35288	0	0	0.78793	0.206777
UGCG	68.8958	4.23473	0	0	0.648109	0.105599
WDFY4	68.6172	3.67058	0	0	0.646409	0.0649659
CIITA	68.4687	3.23516	0	0	0.665958	0.0805497
MAN2B1	68.2908	2.26167	0	0	0.79048	0.218577
IRF4	68.288	5.15265	0	0	0.60731	0.0359153
EIF2AK4	67.8626	3.16548	0	0	0.667446	0.0885997
UVRAG	67.4225	2.04132	0	0	0.831704	0.283096
PLP2	66.6185	1.79195	0	0	0.89779	0.448349
OPN3	66.4925	3.22566	0	0	0.651934	0.0904129
H2AFY	65.8659	1.76479	0	0	0.871228	0.381394
CD68	65.8304	2.12021	0	0	0.794093	0.196574
GAS6	65.7675	6.27481	0	0	0.566086	0.0104547
RPS6KA4	65.7254	2.98706	0	0	0.661921	0.10327
CSF2RA	64.5923	2.90037	0	0	0.648959	0.0915639
P2RY14	64.3565	5.62961	0	0	0.560136	0.0166891
TM9SF2	64.2121	1.96907	0	0	0.821717	0.31084
PARVB	63.7541	2.72722	0	0	0.651296	0.104839
RGS1	63.4965	2.65474	0	0	0.696983	0.172943
BLNK	63.441	4.31298	0	0	0.573736	0.0366415
HERPUD1	63.3425	1.66411	0	0	0.90374	0.467347
MGST2	63.3092	3.29894	0	0	0.607947	0.0645252
C12orf45	63.2248	3.24029	0	0	0.615172	0.0747012
LILRA4	63.1747	8.73664	0	0	0.537612	0.00591471
PYCARD	63.0257	1.68202	0	0	0.884828	0.357141
MAPKAPK2	62.4545	2.46068	0	0	0.708032	0.208931
SPIB	62.3761	4.55025	0	0	0.559499	0.0339788
GAPT	62.2856	3.46714	0	0	0.595198	0.069104
CORO1C	62.0799	3.07088	0	0	0.61411	0.0864142
LGMN	62.0107	4.51319	0	0	0.555249	0.0305852
KLF4	61.6965	2.18575	0	0	0.737357	0.19514
C12orf75	61.6662	2.52317	0	0	0.708882	0.249733
MS4A6A	61.0467	2.6483	0	0	0.668933	0.160325
CD36	61.0371	2.11698	0	0	0.693795	0.13866
SH2B3	60.8816	2.43574	0	0	0.662346	0.131357
ATP6V0B	60.6556	1.50943	0	0	0.898003	0.414916
HIP1	60.5046	3.35787	0	0	0.580748	0.0644681
GLIPR1	60.4704	1.55802	0	0	0.885678	0.410157
FAM160A1	60.3526	7.36733	0	0	0.515512	0.005917
RRBP1	60.0568	2.84186	0	0	0.622609	0.11713
ALCAM	59.81	3.55945	0	0	0.563748	0.0535978
SOX4	59.5462	3.2277	0	0	0.597535	0.0994083
OSTC	59.4131	1.65262	0	0	0.833617	0.342647
CYB561A3	59.3835	2.96023	0	0	0.613897	0.137267
CLEC4C	59.0573	10.0455	0	0	0.500425	0.00104364
RHEX	58.8653	6.9856	0	0	0.50425	0.00927856
JCHAIN	58.7527	5.7842	0	0	0.515725	0.0305624
HIGD1A	58.4921	2.34109	0	0	0.674246	0.194149
SEL1L3	58.4248	3.26691	0	0	0.58351	0.10369
AP1S2	58.4215	1.63525	0	0	0.825542	0.30477
LYN	57.9751	1.47527	0	0	0.886103	0.298268
PLEK	57.4076	1.57439	0	0	0.868466	0.352645
MZB1	57.3693	5.72018	0	0	0.500637	0.0236132
CD4	57.2707	1.87216	0	0	0.735657	0.233745
ALOX5AP	57.2017	2.36447	0	0	0.716745	0.349898
MAP3K8	57.0799	1.83628	0	0	0.758606	0.26985
CD2AP	57.036	2.9341	0	0	0.594348	0.137285
CD302	56.7296	1.83299	0	0	0.698895	0.17492
ZFAT	56.5788	5.01361	0	0	0.5051	0.0379318
IDH3A	56.4537	2.95715	0	0	0.566936	0.0858661
CANX	56.4224	1.52849	0	0	0.848491	0.388156
DERL3	56.3418	6.63305	0	0	0.484488	0.0113658
ARMH1	56.2705	1.98988	0	0	0.735019	0.279608
IGKC	56.1554	5.00705	0	0	0.499575	0.0321701
EIF4A3	56.1426	1.50231	0	0	0.874841	0.438812
SKAP2	56.1211	1.90578	0	0	0.690183	0.184487
SFT2D2	55.8703	2.40414	0	0	0.615385	0.135447
PTPRS	55.8386	7.31412	0	0	0.476838	0.00600378
GNA15	55.808	3.18449	0	0	0.540161	0.0621707
SELENOS	55.711	2.38161	0	0	0.639397	0.190716
STX7	55.5582	2.04977	0	0	0.647046	0.151264
DNASE1L3	55.5368	8.07839	0	0	0.472376	0.00297563
LINC02245	55.3948	2.93367	0	0	0.551849	0.0743587
MYO1E	55.3799	3.78306	0	0	0.512325	0.040912
ANTXR2	55.3206	2.01232	0	0	0.660858	0.170944
TYROBP	55.2118	2.13732	0	0	0.977263	0.359475
MTDH	55.15	1.33207	0	0	0.887803	0.491588
INPP4A	54.9801	1.94097	0	0	0.722482	0.286672
SSR3	54.9118	1.64409	0	0	0.760731	0.272798
VEGFB	54.7969	2.32893	0	0	0.634297	0.209541
TMEM14C	54.7585	1.83035	0	0	0.69677	0.210153
SYNGR2	54.6236	1.49489	0	0	0.81598	0.366644
PTMS	54.605	2.98243	0	0	0.538887	0.0682384
COMT	54.5809	1.64254	0	0	0.743731	0.241142
SLC15A4	54.5806	3.02328	0	0	0.561623	0.126465
LRRC26	54.5361	11.2854	0	0	0.461751	0.000452167
GNG7	54.413	2.73614	0	0	0.548661	0.0753612
CYBB	54.2819	1.67868	0	0	0.712707	0.198056
GRAMD1B	54.2781	3.84414	0	0	0.50595	0.0500627
LINC01374	54.2644	7.42256	0	0	0.463238	0.0050629
NR4A3	53.9524	2.40216	0	0	0.612197	0.159633
PHB	53.3425	1.73366	0	0	0.722907	0.260725
TRAF4	53.1169	4.01805	0	0	0.4898	0.0443741
UBE2J1	53.0089	1.71763	0	0	0.716532	0.264751
TMEM107	52.896	1.59374	0	0	0.782618	0.336824
BRI3	52.8101	1.25623	0	0	0.902252	0.411513
DPYSL2	52.7246	2.43732	0	0	0.557161	0.0941787
RUBCN	52.7006	2.80437	0	0	0.558861	0.132149
P2RY6	52.6953	7.79214	0	0	0.448789	0.00333416
TPM2	52.5881	5.90708	0	0	0.457501	0.0172029
PLAC8	52.2576	1.9556	0	0	0.729282	0.428417
RASD1	52.2054	4.01922	0	0	0.491075	0.058325
AC023590.1	51.847	6.81067	0	0	0.444539	0.00739225
FKBP2	51.8065	1.79693	0	0	0.668083	0.210402
AC012447.1	51.6878	1.68565	0	0	0.706332	0.246109
AP2S1	51.6317	1.34008	0	0	0.827029	0.407101
FABP5	51.5766	2.23521	0	0	0.568848	0.112779
MLEC	51.5569	2.11225	0	0	0.592223	0.135554
RFTN1	51.3555	1.74209	0	0	0.685508	0.229224
TSPAN13	51.321	4.69418	0	0	0.456651	0.0242663
MAP3K2	51.3189	1.49324	0	0	0.801742	0.372864
PARVG	51.2884	1.45382	0	0	0.769231	0.301984
TXNDC5	51.2742	3.51594	0	0	0.486613	0.0556851
PTRHD1	51.1662	1.57972	0	0	0.71122	0.241466
PBX3	51.1308	2.74107	0	0	0.547386	0.121119
STMN1	51.1094	2.50596	0	0	0.560561	0.143586
SSR1	51.0396	1.48164	0	0	0.753081	0.28893
SCT	51.0189	11.2022	0	0	0.432002	0.000417912
CBFA2T3	50.9062	3.5675	0	0	0.477263	0.044543
NIBAN3	50.8831	3.90774	0	0	0.470676	0.0426704
TMEM109	50.7386	1.65756	0	0	0.688483	0.229685
HIVEP1	50.7332	2.07508	0	0	0.611985	0.179049
BID	50.7014	1.62846	0	0	0.675308	0.205843
CIAO2A	50.6205	1.50409	0	0	0.733957	0.267329
COX5A	50.5813	1.18653	0	0	0.881428	0.499209
TACC1	50.5216	1.56222	0	0	0.713557	0.255315
LGALS1	50.3374	1.58758	0	0	0.831917	0.417255
DUSP5	50.2357	2.59573	0	0	0.556524	0.155064
PTCRA	50.2101	5.07262	0	0	0.435189	0.00877844
COBLL1	50.0314	4.28456	0	0	0.454314	0.033449
MOB1B	49.9872	3.28644	0	0	0.480238	0.0537097
HMGA1	49.9319	1.63771	0	0	0.669996	0.212114
CHD9	49.896	1.76895	0	0	0.647896	0.204729
GNAQ	49.7904	1.47857	0	0	0.720144	0.257089
MIF4GD	49.6985	1.84156	0	0	0.61836	0.172554
TMED10	49.3717	1.33987	0	0	0.809817	0.371264
BTAF1	49.2579	1.52306	0	0	0.714832	0.272883
RGS2	49.2498	1.6902	0	0	0.735657	0.33219
QKI	49.1995	1.22688	0	0	0.828517	0.357281
SMPD3	49.0273	6.19792	0	0	0.422439	0.00864599
SHTN1	48.9981	2.95102	0	0	0.481725	0.0602707
LINC01478	48.8075	10.2491	0	0	0.413515	0.000685102
TPP1	48.7423	1.58973	0	0	0.658521	0.207182
P2RX1	48.7121	3.1127	0	0	0.482788	0.0722303
TNFRSF21	48.5812	6.25669	0	0	0.417977	0.00753384
MARCH1	48.4953	1.68515	0	0	0.601785	0.153988
SNX9	48.4187	1.6749	0	0	0.667021	0.251672
Z93241.1	48.3585	1.54566	0	0	0.713132	0.290581
IRF2BP2	48.3098	1.5098	0	0	0.70357	0.270962
PRKCD	48.2457	1.99586	0	0	0.558011	0.12803
FEZ2	48.2408	2.31171	0	0	0.526562	0.106029
SCN9A	48.0398	7.98873	0	0	0.408415	0.0019868
SFT2D1	48.0169	1.42134	0	0	0.710795	0.2569
LAP3	47.9806	1.59293	0	0	0.654696	0.213487
KYNU	47.9678	1.68395	0	0	0.585635	0.143024
MYDGF	47.9659	1.40264	0	0	0.737357	0.293719
ST14	47.715	4.16005	0	0	0.429452	0.0233186
TMEM8B	47.6734	3.9573	0	0	0.434339	0.0280869
TNFSF13B	47.6482	1.67835	0	0	0.591373	0.151876
NREP	47.5792	4.0692	0	0	0.427964	0.0221973
THEMIS2	47.5774	1.56482	0	0	0.642796	0.198862
PTCH2	47.5179	2.05431	0	0	0.561198	0.145856
SNRNP25	47.466	2.64155	0	0	0.484913	0.0723125
CDYL	47.3673	2.14685	0	0	0.546111	0.135378
ZNRF2	47.2728	1.87037	0	0	0.589248	0.175539
HEXB	47.1077	1.60399	0	0	0.630047	0.195101
LAPTM4A	47.1015	1.34387	0	0	0.742881	0.295834
RBM47	47.0975	1.52424	0	0	0.58351	0.141727
PLEKHO1	46.9806	1.42582	0	0	0.684233	0.248866
SLC1A5	46.9555	2.55016	0	0	0.487463	0.0792092
AL355075.4	46.9159	2.35986	0	0	0.514875	0.113738
JAK2	46.8289	1.71439	0	0	0.596898	0.17492
PRDX3	46.6099	1.65636	0	0	0.605822	0.178177
DIPK2A	46.6086	2.47826	0	0	0.505312	0.105501
SRGAP2	46.5962	1.98058	0	0	0.542286	0.126043
ADA2	46.5431	1.36189	0	0	0.71037	0.266285
CPVL	46.5305	2.6199	0	0	0.506375	0.132638
CERS6	46.4568	1.73138	0	0	0.614535	0.206613
UNC119	46.3596	1.53748	0	0	0.628347	0.192452
MCTP1	46.2894	1.5179	0	0	0.580535	0.149128
ANXA2	46.2665	1.47211	0	0	0.751594	0.429849
KCTD12	46.2375	1.95414	0	0	0.527199	0.112571
LRRK1	46.2129	3.1889	0	0	0.444326	0.0491401
CTSC	46.1018	1.24844	0	0	0.790268	0.36069
PEA15	46.0573	2.28032	0	0	0.501275	0.0983532
DAB2	45.962	3.82298	0	0	0.416702	0.0252688
CDK2AP2	45.8836	1.4021	0	0	0.708245	0.295619
MIS18BP1	45.7919	1.4565	0	0	0.654271	0.225967
RUBCNL	45.7741	3.41807	0	0	0.434339	0.0462855
MKLN1	45.7737	1.63695	0	0	0.661283	0.269295
AC007952.4	45.703	1.62447	0	0	0.611347	0.199228
CUX1	45.6529	1.28239	0	0	0.712707	0.271876
ATG101	45.4453	2.21348	0	0	0.504462	0.104709
FES	45.4219	2.41414	0	0	0.473863	0.0758887
FKBP1A	45.2909	1.07861	0	0	0.852104	0.469238
EPHB1	45.2866	7.71955	0	0	0.385678	0.00287743
MFSD1	45.0604	1.53198	0	0	0.599235	0.183027
PMEPA1	45.0545	3.99683	0	0	0.413515	0.0341569
LINC00996	45.0544	6.56631	0	0	0.386953	0.0067003
SND1	45.0264	1.38401	0	0	0.696345	0.287071
RUFY3	45.0127	2.1921	0	0	0.495538	0.0990726
CRTAP	44.9967	1.38256	0	0	0.659159	0.232601
TRAM1	44.9708	1.25579	0	0	0.786443	0.408424
ZDHHC17	44.8496	2.62819	0	0	0.467063	0.0825457
BANP	44.8405	1.93035	0	0	0.539099	0.14214
WDFY2	44.7604	1.58457	0	0	0.597535	0.187494
PGLS	44.7407	1.16846	0	0	0.79643	0.393395
LINC02812	44.7207	6.10674	0	0	0.385465	0.00762975
CDK2AP1	44.7012	1.99445	0	0	0.501912	0.1057
CLIC3	44.6982	2.49196	0	0	0.503825	0.140818
A1BG	44.6691	1.74511	0	0	0.567148	0.167003
NCF1	44.6164	1.39235	0	0	0.703995	0.324878
DNAJC4	44.608	1.40583	0	0	0.652996	0.232492
CD164	44.6017	1.19694	0	0	0.81258	0.42216
KLF10	44.5975	1.63918	0	0	0.590735	0.189684
WDR74	44.5889	1.12913	0	0	0.854016	0.470064
SMARCB1	44.5797	1.55333	0	0	0.613047	0.205992
SEC13	44.4809	1.38608	0	0	0.660008	0.235246
ATF3	44.4179	1.69151	0	0	0.597323	0.211267
TP53I13	44.4044	1.84228	0	0	0.550149	0.156365
SMIM14	44.3953	1.79603	0	0	0.538887	0.138852
ANKRD11	44.3916	1.20139	0	0	0.818742	0.444017
ERCC1	44.3846	1.14081	0	0	0.813217	0.405178
KMO	44.3466	2.82928	0	0	0.439652	0.0576011
AUTS2	44.3219	1.99212	0	0	0.521249	0.128285
RBX1	44.2666	1.07332	0	0	0.844454	0.436524
DDAH2	44.1741	2.01548	0	0	0.502337	0.1081
CUX2	44.1572	8.72535	0	0	0.374841	0.00139304
B4GALT1	44.1303	1.54562	0	0	0.638547	0.251898
AL021155.5	44.1216	1.57839	0	0	0.59456	0.19202
NUDT1	43.938	1.69279	0	0	0.550999	0.147402
RABGAP1L	43.8745	1.38195	0	0	0.796218	0.48539
RAP1GDS1	43.8469	1.54893	0	0	0.61156	0.214615
GZMB	43.7817	2.56209	0	0	0.515725	0.200082
EGLN3	43.7061	4.50358	0	0	0.393753	0.0263445
NGLY1	43.6708	1.51697	0	0	0.618997	0.223037
NAGK	43.6697	1.49505	0	0	0.594348	0.185569
CXXC5	43.5613	1.85852	0	0	0.5187	0.129459
MEF2A	43.496	1.31307	0	0	0.672971	0.257827
RASSF2	43.466	1.66422	0	0	0.549299	0.151659
CLEC10A	43.4496	5.80452	0	0	0.379303	0.0146795
IFNAR2	43.249	1.41226	0	0	0.643859	0.245004
AC007381.1	43.1507	6.11044	0	0	0.371653	0.00676881
TSPAN3	43.1476	2.0121	0	0	0.493625	0.111859
ZMIZ1	43.0855	1.60489	0	0	0.550149	0.154015
AC007569.1	43.0097	4.19202	0	0	0.391415	0.0284888
LAMP5	42.922	8.02323	0	0	0.364853	0.00183151
IGSF6	42.8668	1.91454	0	0	0.507437	0.130231
OFD1	42.8615	1.76849	0	0	0.58096	0.223718
DACH1	42.8559	4.82237	0	0	0.378878	0.0164128
APEX1	42.7375	1.12389	0	0	0.777518	0.377112
EMILIN2	42.7196	1.66106	0	0	0.541649	0.15468
TTC7A	42.7065	1.59447	0	0	0.548874	0.155977
MED12L	42.6819	4.72786	0	0	0.378028	0.016584
PI4KA	42.6552	1.71177	0	0	0.558224	0.182623
CSF2RB	42.6147	3.53777	0	0	0.399278	0.0372376
GRASP	42.5107	1.89309	0	0	0.514875	0.14032
LPXN	42.5036	1.19955	0	0	0.753294	0.369948
CDKN1A	42.415	1.61574	0	0	0.561411	0.183753
SLC9A7	42.2396	3.42318	0	0	0.394815	0.0330653
NDUFA7	42.237	1.18222	0	0	0.716107	0.300607
N4BP2L1	42.2334	1.68998	0	0	0.549936	0.172739
HLA-DOA	42.1981	3.26497	0	0	0.394815	0.0316586
AHCY	42.1593	2.06343	0	0	0.475988	0.102514
CCDC186	41.9604	2.1055	0	0	0.492138	0.134671
AC097375.1	41.924	11.5636	0	0	0.354866	0.000139304
DUSP22	41.8447	1.72875	0	0	0.523162	0.145395
MLF2	41.825	1.17166	0	0	0.718232	0.306126
ZBTB18	41.7985	3.44958	0	0	0.403527	0.0525428
OTULINL	41.7801	1.85647	0	0	0.496813	0.121539
NEGR1	41.6992	5.04443	0	0	0.364641	0.0111032
CLN8	41.671	2.98388	0	0	0.409052	0.0517389
YWHAE	41.5948	1.23033	0	0	0.668721	0.269976
RELL1	41.5466	1.92564	0	0	0.495325	0.128256
ARHGAP17	41.5372	1.69932	0	0	0.531024	0.159273
NR3C1	41.5311	1.12185	0	0	0.779643	0.394203
USF2	41.5035	1.42205	0	0	0.577561	0.187092
APPL1	41.3801	1.30521	0	0	0.617935	0.219671
ELMO1	41.3672	1.10939	0	0	0.770081	0.37956
CNDP2	41.2907	1.5252	0	0	0.550361	0.166781
STX17-AS1	41.2721	2.12759	0	0	0.478751	0.121069
TUBB6	41.2692	3.76996	0	0	0.378453	0.0273447
CXorf21	41.1486	3.07551	0	0	0.399703	0.0477425
HM13	41.1256	1.17346	0	0	0.715045	0.319924
ST6GALNAC4	40.9992	3.17764	0	0	0.395878	0.0468998
SLC7A5	40.9526	2.37965	0	0	0.448576	0.0988168
RPN2	40.9049	1.10336	0	0	0.766468	0.381707
OS9	40.88	1.21262	0	0	0.669358	0.270604
BAG1	40.8651	1.30271	0	0	0.616235	0.225024
PRMT9	40.7955	1.71518	0	0	0.525287	0.166201
NAGA	40.7352	2.33519	0	0	0.428602	0.0720956
FERMT3	40.6902	1.06054	0	0	0.737569	0.337746
PPM1K	40.67	1.76652	0	0	0.531874	0.192027
ARHGAP31	40.5197	2.51127	0	0	0.415852	0.0632349
NDUFV2	40.5172	1.04662	0	0	0.779856	0.382929
CYSTM1	40.5124	1.85641	0	0	0.477688	0.114485
PRCP	40.5058	1.6319	0	0	0.528262	0.164472
NCOA4	40.4934	1.0506	0	0	0.69337	0.29727
BTK	40.4121	2.12184	0	0	0.436039	0.0791955
YIF1B	40.3657	1.55673	0	0	0.524437	0.152129
UBL7	40.363	1.46936	0	0	0.553974	0.178147
MAP1A	40.3368	5.96428	0	0	0.347004	0.00564067
ST3GAL4	40.2164	3.05821	0	0	0.385678	0.0395075
GNA12	40.1708	2.04557	0	0	0.452401	0.0973964
MYD88	40.1646	1.48764	0	0	0.544836	0.173913
DBNL	40.1503	1.15025	0	0	0.689333	0.300668
AC253572.2	40.0824	1.32709	0	0	0.605185	0.23765
CIB2	40.0648	5.15422	0	0	0.349979	0.0104478
CD1C	39.9624	4.96954	0	0	0.355716	0.0201694
TIMM13	39.9573	1.3478	0	0	0.585423	0.206531
PAK1	39.9284	1.84984	0	0	0.4898	0.146066
CXCR3	39.9244	2.68129	0	0	0.41564	0.0789397
MED26	39.8704	2.72064	0	0	0.413727	0.0753795
P4HB	39.8627	1.04645	0	0	0.784743	0.407622
PDE4B	39.8377	1.41619	0	0	0.622609	0.290776
KIF5B	39.7953	1.14354	0	0	0.68402	0.294224
CD86	39.7381	2.1456	0	0	0.447301	0.105341
RAPGEF1	39.7127	1.27037	0	0	0.638759	0.269633
MAML3	39.7103	1.4112	0	0	0.529537	0.160396
GRSF1	39.6389	1.22665	0	0	0.633659	0.248941
MCOLN2	39.5956	2.93417	0	0	0.382915	0.0406471
TET2	39.5602	1.20046	0	0	0.60051	0.217508
SCARB2	39.5583	2.45097	0	0	0.422227	0.0831919
ITPR2	39.5165	1.45562	0	0	0.578411	0.225031
ASPH	39.5002	2.70287	0	0	0.40289	0.0644133
MYBL2	39.4391	6.63184	0	0	0.338292	0.00491675
DNAJC7	39.3811	1.26981	0	0	0.61326	0.237
EIF4EBP1	39.3779	1.52486	0	0	0.503825	0.138825
BHLHE40	39.3445	1.34401	0	0	0.570548	0.204083
AP3S1	39.3059	1.27601	0	0	0.61156	0.237271
TUBA1C	39.3033	1.17034	0	0	0.636847	0.262314
DCPS	39.2592	1.91639	0	0	0.455801	0.105702
ATP5MC1	39.1753	1.06633	0	0	0.715895	0.314455
SCAMP5	39.0597	8.14773	0	0	0.331917	0.00149809
ARHGAP27	39.0052	1.59778	0	0	0.5034	0.147987
POLB	38.9596	2.26015	0	0	0.426264	0.0874144
ACAA1	38.8943	1.25809	0	0	0.59626	0.222596
FOXN2	38.8306	1.28895	0	0	0.590948	0.222651
FGD2	38.8194	2.175	0	0	0.41734	0.0761171
SPCS3	38.8106	1.13277	0	0	0.680195	0.303372
ARID3A	38.7916	2.48446	0	0	0.405652	0.0719083
CLEC4A	38.7593	2.04369	0	0	0.438589	0.100986
MICAL1	38.7315	1.57565	0	0	0.498088	0.141923
NENF	38.6744	1.11735	0	0	0.641946	0.254324
ENHO	38.5774	6.91153	0	0	0.330429	0.0046153
PACSIN1	38.5645	6.2818	0	0	0.331067	0.00460845
CTSH	38.5614	1.68921	0	0	0.5119	0.19554
SLC35F3	38.4468	5.8876	0	0	0.331917	0.0066295
RGS7	38.4301	6.89517	0	0	0.328517	0.00336385
REPIN1	38.4204	1.83592	0	0	0.453464	0.108321
PDIA6	38.3762	1.13704	0	0	0.652571	0.276256
LGALS9	38.3064	1.41613	0	0	0.548236	0.202368
DAPK1	38.2969	2.06661	0	0	0.421377	0.0843201
RAB31	38.2964	1.47686	0	0	0.51955	0.172908
IL18	38.2301	3.12971	0	0	0.365703	0.0384182
AC239799.2	38.2259	2.16947	0	0	0.434977	0.107381
SH3TC1	38.1507	2.20345	0	0	0.410752	0.076382
DST	38.1103	3.47704	0	0	0.354229	0.0289045
PPM1G	38.0504	1.10883	0	0	0.658096	0.28316
VAV3	38.0107	1.18533	0	0	0.594348	0.225166
ELMSAN1	37.916	1.67409	0	0	0.470888	0.127778
PHEX	37.9145	7.03047	0	0	0.323842	0.00314233
GAB2	37.8942	1.07422	0	0	0.543136	0.172465
GTF2I	37.8526	1.21519	0	0	0.602422	0.237963
WARS	37.8501	1.12191	0	0	0.553549	0.185144
COMMD3	37.8407	1.35864	0	0	0.528899	0.169972
PIK3AP1	37.84	1.46766	0	0	0.507225	0.1578
AC008014.1	37.7748	2.32777	0	0	0.40034	0.0709423
RNF5	37.772	1.40454	0	0	0.527412	0.173338
C1orf162	37.6907	1.07712	0	0	0.746706	0.431628
ADI1	37.6586	1.3418	0	0	0.536124	0.182219
SETBP1	37.4586	2.73906	4.34613e-307	1.81387e-305	0.382915	0.0641255
NRP1	37.4369	6.98165	9.80145e-307	4.08399e-305	0.320017	0.00347803
ARF3	37.4354	1.41125	1.03685e-306	4.30623e-305	0.504037	0.15352
SPI1	37.4092	1.46964	2.77391e-306	1.15018e-304	0.557161	0.220516
USP24	37.4035	1.51431	3.42932e-306	1.41964e-304	0.540374	0.216275
MALT1	37.3793	1.16316	8.46804e-306	3.4942e-304	0.641734	0.2897
PLXNB2	37.3508	1.97322	2.46435e-305	1.01523e-303	0.415852	0.0847951
CLTC	37.3469	1.35016	2.84172e-305	1.16881e-303	0.537824	0.18725
CPNE3	37.3337	1.25046	4.66577e-305	1.91597e-303	0.576923	0.219093
PGD	37.324	1.08803	6.69498e-305	2.74483e-303	0.578198	0.207823
SEPTIN2	37.281	1.03649	3.32985e-304	1.363e-302	0.684658	0.309036
SPNS3	37.2601	2.14558	7.26138e-304	2.96752e-302	0.403102	0.0729862
RNH1	37.2561	1.09868	8.44664e-304	3.44639e-302	0.68657	0.360482
CEP128	37.2536	2.75176	9.24954e-304	3.76197e-302	0.370803	0.0493068
LY86	37.2506	1.57494	1.03439e-303	4.20036e-302	0.498513	0.174116
PFDN2	37.2393	1.06279	1.5771e-303	6.39403e-302	0.650871	0.270371
MAP4K1	37.2009	1.23328	6.58743e-303	2.6665e-301	0.550574	0.186649
TBC1D9	37.1459	2.08143	5.10364e-302	2.06261e-300	0.40459	0.0777705
MAN1A1	37.0993	1.75146	2.88213e-301	1.16112e-299	0.466638	0.139587
UST	37.0942	2.02899	3.48725e-301	1.4027e-299	0.412665	0.0840871
PPM1J	37.0758	7.72275	6.90507e-301	2.7731e-299	0.315342	0.001594
CYC1	37.0473	1.08164	1.98135e-300	7.91981e-299	0.639184	0.266923
AC103591.3	36.9811	1.39256	2.30257e-299	9.17508e-298	0.537399	0.20388
DCK	36.9784	1.41672	2.54721e-299	1.01341e-297	0.528474	0.190346
SCNM1	36.9626	1.23013	4.578e-299	1.81853e-297	0.564386	0.208273
MTMR14	36.9317	1.2823	1.4338e-298	5.67783e-297	0.540799	0.186752
NUTM2B-AS1	36.8835	1.22095	8.50693e-298	3.36353e-296	0.596048	0.24336
PSENEN	36.8599	1.23938	2.02631e-297	7.99938e-296	0.554824	0.197803
CCSER1	36.831	3.11513	5.88257e-297	2.31871e-295	0.351891	0.0363926
ATAD2B	36.8291	1.28569	6.32179e-297	2.48417e-295	0.545474	0.19453
IL13RA1	36.7615	2.34211	7.62348e-296	2.99108e-294	0.38589	0.0669322
AL390957.1	36.7441	2.18238	1.44209e-295	5.64938e-294	0.40629	0.087862
IGHM	36.7253	1.9936	2.88808e-295	1.12967e-293	0.378878	0.0540363
BAZ2B	36.6089	1.37106	2.06333e-293	8.00934e-292	0.498513	0.156496
RREB1	36.5812	1.72036	5.69665e-293	2.20461e-291	0.450489	0.122202
LINC02256	36.4834	1.28601	2.03618e-291	7.83255e-290	0.521249	0.173651
TLR9	36.4159	6.27565	2.38515e-290	9.14735e-289	0.313005	0.0050355
CLCN5	36.37	3.62045	1.26834e-289	4.8497e-288	0.335529	0.0255749
PTTG1IP	36.3303	1.29765	5.37284e-289	2.04826e-287	0.518275	0.175139
NADK	36.3189	1.4807	8.12877e-289	3.08966e-287	0.4864	0.154472
AHI1	36.3112	2.29179	1.07694e-288	4.08724e-287	0.39269	0.0782432
NCF4	36.2682	1.60861	5.12609e-288	1.94259e-286	0.457076	0.128827
TNFSF13	36.2073	1.68171	4.67958e-287	1.76813e-285	0.434339	0.108397
TMX1	36.2045	1.24613	5.16547e-287	1.94884e-285	0.539524	0.189963
KCTD5	36.1845	2.54287	1.068e-286	4.02342e-285	0.372503	0.06012
ARHGEF7	36.1544	1.83023	3.1718e-286	1.19314e-284	0.458989	0.146886
PHPT1	36.1143	1.0414	1.35508e-285	5.08993e-284	0.61751	0.251104
ITGAE	36.0846	1.23302	3.95176e-285	1.48217e-283	0.532724	0.184498
RIPOR1	36.0805	2.22413	4.58951e-285	1.71884e-283	0.390353	0.0761696
MFSD12	36.0261	1.5211	3.26639e-284	1.22153e-282	0.472376	0.142483
HSBP1	35.9691	1.06823	2.54652e-283	9.49535e-282	0.572673	0.210925
AC245014.3	35.9471	1.28237	5.61194e-283	2.08951e-281	0.536337	0.205213
NME4	35.8953	1.44498	3.61438e-282	1.34184e-280	0.478751	0.145554
MIR181A1HG	35.8913	2.06515	4.17089e-282	1.54619e-280	0.396303	0.0819222
CYTH4	35.8236	1.3225	4.7445e-281	1.74617e-279	0.539737	0.209459
SRP72	35.7588	1.00764	4.82056e-280	1.77161e-278	0.651934	0.285297
LAMTOR2	35.7472	1.05988	7.30578e-280	2.6811e-278	0.629622	0.27281
SUSD6	35.6716	1.40914	1.09031e-278	3.98978e-277	0.484063	0.152755
TIMM8B	35.6559	1.17599	1.90768e-278	6.9708e-277	0.538037	0.188145
SERTAD2	35.5756	1.3683	3.33934e-277	1.21501e-275	0.500212	0.16877
PDIA4	35.5185	1.4874	2.54517e-276	9.24732e-275	0.4915	0.171579
SFMBT2	35.5105	1.48538	3.38203e-276	1.22704e-274	0.480663	0.15653
TAX1BP3	35.4802	2.00615	9.93012e-276	3.59257e-274	0.397578	0.086638
ETF1	35.469	1.11852	1.47731e-275	5.33712e-274	0.572886	0.222683
PON2	35.4642	3.33673	1.75154e-275	6.3189e-274	0.328517	0.0239512
TATDN3	35.4521	2.31986	2.68838e-275	9.68499e-274	0.376966	0.0684919
RANBP2	35.3581	1.0325	7.51604e-274	2.70007e-272	0.716745	0.391008
COL24A1	35.2777	6.6973	1.29145e-272	4.61347e-271	0.302167	0.00388681
FLNB	35.2193	2.77061	1.01239e-271	3.60648e-270	0.358904	0.060611
IMPA2	35.1736	2.16331	5.06671e-271	1.79992e-269	0.375266	0.0668454
SLC41A2	35.1659	6.15841	6.64538e-271	2.35745e-269	0.301742	0.00383657
LYPLA1	35.1305	1.07161	2.30752e-270	8.17458e-269	0.583935	0.231473
PAIP1	35.0767	1.52502	1.52998e-269	5.39762e-268	0.453889	0.132759
TMED9	35.0651	1.00007	2.29435e-269	8.08306e-268	0.651721	0.294566
CFP	35.0576	1.76087	2.9842e-269	1.0499e-267	0.460901	0.176016
MILR1	35.0572	3.55611	3.02578e-269	1.06306e-267	0.324479	0.0257872
UCK2	35.0255	3.2003	9.20823e-269	3.22629e-267	0.328304	0.0274246
AKR1A1	35.0124	1.11673	1.45505e-268	5.09108e-267	0.570336	0.224771
LGALS2	34.9716	2.04557	6.08957e-268	2.12777e-266	0.412027	0.114024
HINT2	34.9549	1.26071	1.08933e-267	3.80103e-266	0.503825	0.168613
ANXA5	34.9519	1.10991	1.21318e-267	4.22743e-266	0.635997	0.341512
PLXNA4	34.9333	5.29613	2.32031e-267	8.07429e-266	0.304717	0.00906162
MDFIC	34.7701	1.21158	6.88357e-265	2.37595e-263	0.559286	0.238201
BCL7A	34.756	3.19506	1.12541e-264	3.87923e-263	0.325117	0.0265888
P3H2	34.7259	9.40978	3.2072e-264	1.10402e-262	0.294305	0.000481855
SINHCAF	34.7052	1.36277	6.5648e-264	2.25677e-262	0.4864	0.162598
MRPL36	34.6817	1.5277	1.48917e-263	5.10555e-262	0.449639	0.132606
EDEM1	34.6601	1.84895	3.14883e-263	1.07812e-261	0.406927	0.0984149
MOB3A	34.6229	1.13534	1.14194e-262	3.90459e-261	0.556099	0.221475
NCKAP1L	34.6182	1.04677	1.34559e-262	4.59481e-261	0.590948	0.243412
CMTM3	34.6031	1.02172	2.27225e-262	7.7487e-261	0.604335	0.254075
EIF4G3	34.5607	1.06147	9.84339e-262	3.35227e-260	0.568423	0.22559
IFIT2	34.526	2.14796	3.27215e-261	1.11288e-259	0.384615	0.0898192
SLC66A2	34.5224	1.28652	3.69783e-261	1.25598e-259	0.485763	0.158855
LYZ	34.4437	1.98883	5.6023e-260	1.89528e-258	0.510625	0.204565
OGT	34.4085	1.11347	1.88372e-259	6.34748e-258	0.620697	0.305619
ZNF385A	34.3679	1.69122	7.60021e-259	2.55764e-257	0.420314	0.116264
CD33	34.3067	2.2941	6.24475e-258	2.09597e-256	0.369741	0.0761491
CREB3L2	34.2919	2.24735	1.036e-257	3.47263e-256	0.369528	0.0712757
N4BP2	34.2211	1.94462	1.17287e-256	3.916e-255	0.39099	0.0886773
ALG2	34.2188	2.31157	1.26916e-256	4.23196e-255	0.360816	0.0624379
PDXP	34.2128	2.41585	1.56111e-256	5.19866e-255	0.350191	0.0517366
DAPP1	34.1984	1.50849	2.55701e-256	8.47098e-255	0.420952	0.110521
PTBP3	34.1177	1.00365	4.02437e-255	1.32121e-253	0.648109	0.306161
RAB34	34.0659	2.32594	2.36141e-254	7.72281e-253	0.351254	0.0537531
ESD	33.9969	1.03554	2.47347e-253	8.06863e-252	0.579048	0.235029
MEF2D	33.9784	1.39481	4.64689e-253	1.51391e-251	0.465576	0.152143
NRDC	33.9643	1.07438	7.51451e-253	2.44193e-251	0.561623	0.226584
TBL1XR1	33.8999	1.23037	6.68217e-252	2.15772e-250	0.521674	0.202025
SEMA4A	33.8957	2.38872	7.7188e-252	2.48931e-250	0.352104	0.0587315
SMC6	33.8932	2.00844	8.38175e-252	2.69971e-250	0.38759	0.0923221
PACSIN2	33.8739	1.40963	1.61329e-251	5.18975e-250	0.453464	0.14228
KIAA0930	33.8627	1.52678	2.35958e-251	7.57142e-250	0.41989	0.110521
NIPSNAP3A	33.8412	2.1035	4.89552e-251	1.5689e-249	0.363791	0.0659593
CUEDC1	33.8389	3.66002	5.29349e-251	1.69432e-249	0.313642	0.0270387
CALHM6	33.8206	1.15446	9.81368e-251	3.13718e-249	0.495963	0.173349
PLSCR1	33.81	1.3425	1.40515e-250	4.48631e-249	0.471101	0.159537
RAB4B	33.7627	1.14026	6.95121e-250	2.21381e-248	0.509562	0.178576
ERN1	33.7565	1.39915	8.56922e-250	2.72572e-248	0.521249	0.234067
CPPED1	33.7512	1.16736	1.02725e-249	3.26342e-248	0.473863	0.151716
MYCL	33.7159	3.7324	3.38431e-249	1.07248e-247	0.307692	0.0204823
CLASP2	33.5805	1.12862	3.23617e-247	1.023e-245	0.539099	0.21575
ADAM19	33.3635	2.48813	4.64672e-244	1.46346e-242	0.350829	0.0649774
CYB5R3	33.357	1.00303	5.76261e-244	1.81267e-242	0.559286	0.223364
TRAK1	33.3347	1.32904	1.21405e-243	3.7955e-242	0.454314	0.143383
GGA2	33.3321	1.54195	1.32574e-243	4.1348e-242	0.430302	0.129192
STX18	33.296	1.63717	4.40814e-243	1.37308e-241	0.40544	0.104206
RNF11	33.1528	1.30935	5.16381e-241	1.60651e-239	0.463663	0.158829
GAB1	33.1349	2.93659	9.35134e-241	2.90574e-239	0.324904	0.0421886
MXD4	33.104	1.12143	2.59998e-240	8.05932e-239	0.50935	0.186999
LHFPL2	33.0839	4.50312	5.06635e-240	1.56854e-238	0.294943	0.0152047
LPGAT1	33.0829	1.1563	5.22998e-240	1.61724e-238	0.491075	0.171312
IGHJ2P	32.9769	7.52139	1.73979e-238	5.37337e-237	0.280493	0.00136564
LINC00877	32.8958	1.19816	2.52755e-237	7.77815e-236	0.429239	0.122519
RNASEH2B	32.8499	1.00686	1.14143e-236	3.50414e-235	0.578623	0.249277
PLAAT3	32.8147	1.97132	3.63375e-236	1.1142e-234	0.382915	0.0988511
ECHDC1	32.7878	1.10677	8.79541e-236	2.69045e-234	0.515725	0.194064
PLIN3	32.6753	1.65912	3.50085e-234	1.06832e-232	0.392265	0.0984035
RAB32	32.6645	1.55933	4.98902e-234	1.51883e-232	0.40799	0.11842
HYOU1	32.6015	2.01666	3.90231e-233	1.18517e-231	0.371228	0.0872363
HDLBP	32.5039	1.12139	9.3913e-232	2.84209e-230	0.503187	0.187131
CCS	32.4774	1.20726	2.22182e-231	6.70007e-230	0.474926	0.164125
CAPRIN1	32.4013	1.049	2.62724e-230	7.89471e-229	0.541436	0.221989
PIK3CG	32.3834	1.72527	4.69851e-230	1.41022e-228	0.388015	0.0993535
PFKFB2	32.3022	4.77735	6.50598e-229	1.93678e-227	0.284955	0.0115074
CCDC69	32.2907	1.1133	9.45696e-229	2.81199e-227	0.546536	0.241533
COMMD10	32.2625	1.06012	2.34697e-228	6.96241e-227	0.543136	0.22752
TBC1D4	32.2515	1.84014	3.34832e-228	9.92143e-227	0.401615	0.126369
SH3BP4	32.2335	6.00351	5.99879e-228	1.77134e-226	0.276881	0.00381373
NDRG1	32.1877	1.18809	2.62268e-227	7.69982e-226	0.468126	0.164102
RTN1	32.1648	2.25052	5.48056e-227	1.60349e-225	0.351466	0.077501
SLAMF7	32.162	1.84837	6.00207e-227	1.75005e-225	0.374203	0.0900178
SLC1A4	32.1397	3.55907	1.22941e-226	3.57242e-225	0.297705	0.0238895
VPS35	32.1373	1.09942	1.32884e-226	3.85697e-225	0.510625	0.197771
TBC1D8	32.0731	2.04584	1.04734e-225	3.02958e-224	0.355291	0.0760874
MYCBP	31.9871	1.46587	1.64964e-224	4.75565e-223	0.406927	0.113394
MTMR1	31.986	1.89593	1.70966e-224	4.92313e-223	0.369741	0.0878986
ADPGK	31.9798	1.02744	2.08286e-224	5.99104e-223	0.520187	0.200806
HDAC2	31.9476	1.13775	5.82486e-224	1.67355e-222	0.484488	0.174402
NBPF26	31.9463	1.00701	6.07744e-224	1.74416e-222	0.551636	0.23538
FYTTD1	31.8925	1.28502	3.38939e-223	9.70535e-222	0.480025	0.183724
TXNDC17	31.8537	1.01834	1.17004e-222	3.3466e-221	0.511262	0.192516
CPED1	31.8489	3.17261	1.3628e-222	3.8936e-221	0.301317	0.0289684
SLC20A1	31.8319	1.21902	2.34318e-222	6.6871e-221	0.496175	0.199595
MANBA	31.8195	1.00038	3.47757e-222	9.90235e-221	0.558861	0.250402
TIMP2	31.7714	1.10478	1.60983e-221	4.57886e-220	0.449851	0.145338
NUDT22	31.7594	1.12903	2.35395e-221	6.68794e-220	0.482363	0.174525
CACNA2D3	31.7439	3.13818	3.85782e-221	1.09485e-219	0.301105	0.029722
CRYBG3	31.737	2.61036	4.79428e-221	1.35911e-219	0.319167	0.0456301
MARCH2	31.7084	1.23552	1.191e-220	3.36882e-219	0.438377	0.145089
SCRN1	31.6767	2.96506	3.24942e-220	9.17091e-219	0.30493	0.0333782
SRGAP2B	31.6733	1.65145	3.62622e-220	1.02231e-218	0.380153	0.0965217
NANS	31.6709	1.24297	3.90646e-220	1.1001e-218	0.441989	0.14214
SEC63	31.6568	1.08325	6.115e-220	1.72015e-218	0.512112	0.203551
AKR7A2	31.5131	1.11191	5.74823e-218	1.61165e-216	0.477263	0.169394
STT3A	31.409	1.74088	1.52661e-216	4.27084e-215	0.372928	0.0926144
SMIM3	31.3783	2.49632	4.00536e-216	1.11931e-214	0.31938	0.0502088
CYSLTR1	31.3386	1.95592	1.39082e-215	3.88244e-214	0.352954	0.0774553
MX1	31.329	1.43841	1.88187e-215	5.24745e-214	0.444539	0.166126
HLA-DQA2	31.3267	3.29554	2.02156e-215	5.63083e-214	0.295793	0.0288451
VCL	31.2963	1.04186	5.24648e-215	1.45975e-213	0.456226	0.156352
SHD	31.2706	9.11546	1.17183e-214	3.25689e-213	0.265193	0.000641712
XYLT1	31.1765	1.22927	2.22144e-213	6.12744e-212	0.460263	0.172447
NBPF14	31.1138	1.35317	1.56609e-212	4.3151e-211	0.413515	0.126819
CCDC47	31.0972	1.37122	2.63034e-212	7.23187e-211	0.408415	0.120108
DNAJB11	31.0967	1.12319	2.66708e-212	7.325e-211	0.464513	0.164144
RBPJ	31.0901	1.12924	3.27419e-212	8.98274e-211	0.499575	0.209214
TEX2	31.0464	3.04156	1.27488e-211	3.49388e-210	0.30068	0.0355043
ADA	31.0033	1.49584	4.86902e-211	1.33295e-209	0.405652	0.126349
IFI30	30.858	1.50112	4.38104e-209	1.19043e-207	0.511687	0.241156
ROGDI	30.8567	1.60099	4.56026e-209	1.23781e-207	0.367403	0.0893944
GNB4	30.8441	2.17475	6.72037e-209	1.82221e-207	0.325117	0.0558883
EAF2	30.7885	1.31886	3.73285e-208	1.00894e-206	0.400127	0.115659
PPP1R14A	30.7818	3.59473	4.59504e-208	1.24066e-206	0.279431	0.0170134
SIK1B	30.7703	1.60868	6.54925e-208	1.76643e-206	0.383978	0.107958
UBE2A	30.7433	1.00406	1.50354e-207	4.03821e-206	0.4932	0.18556
CHPT1	30.7429	1.09705	1.52367e-207	4.08797e-206	0.451976	0.155048
MAP2K6	30.7329	1.91182	2.06686e-207	5.53954e-206	0.352954	0.0830298
IRF5	30.6539	1.78566	2.3443e-206	6.25034e-205	0.353591	0.0818012
LMO2	30.6035	1.68689	1.10048e-205	2.92795e-204	0.365066	0.0944893
ARHGAP18	30.4948	2.03176	3.05293e-204	8.089e-203	0.321929	0.0551073
MAPKAPK3	30.4464	1.04381	1.33707e-203	3.53536e-202	0.472588	0.173349
CDH23	30.4324	2.15192	2.0456e-203	5.39995e-202	0.334892	0.0716594
CRYM	30.3619	7.70895	1.74911e-202	4.58214e-201	0.258181	0.0012583
LAIR1	30.3603	1.3379	1.83883e-202	4.8073e-201	0.452401	0.186407
C20orf27	30.315	1.22091	7.27639e-202	1.89647e-200	0.471101	0.197727
CSNK1E	30.3126	1.64731	7.83162e-202	2.03909e-200	0.365916	0.0933337
SPTLC2	30.302	1.01823	1.08009e-201	2.80361e-200	0.470888	0.174687
STRBP	30.284	1.91001	1.86215e-201	4.82874e-200	0.352741	0.0891546
R3HDM1	30.2688	1.20264	2.95155e-201	7.63814e-200	0.445389	0.161355
PRXL2A	30.261	3.71631	3.73889e-201	9.65609e-200	0.278581	0.0215259
OAS1	30.2514	1.38874	4.99615e-201	1.28771e-199	0.399915	0.124851
SUSD1	30.2362	1.97799	7.92749e-201	2.03911e-199	0.347004	0.0847197
SPATS2L	30.201	2.72695	2.29989e-200	5.90983e-199	0.295368	0.0351229
CHAF1A	30.1589	2.9074	8.19623e-200	2.104e-198	0.291755	0.0328438
TIPARP	30.1221	1.30009	2.48765e-199	6.37947e-198	0.472376	0.213772
AFF1	30.115	1.05647	3.08313e-199	7.89863e-198	0.488738	0.196935
MBOAT7	30.0756	1.39125	1.00951e-198	2.57592e-197	0.39184	0.115766
GRK3	30.062	1.10706	1.52028e-198	3.87147e-197	0.41734	0.13296
MYO9A	29.9526	1.5607	4.07077e-197	1.03355e-195	0.383128	0.11512
FUT7	29.9288	3.0384	8.31616e-197	2.10725e-195	0.285805	0.0293886
UCHL3	29.9004	1.32165	1.94202e-196	4.91607e-195	0.400765	0.123122
MIIP	29.8786	1.33772	3.73496e-196	9.44538e-195	0.409902	0.134858
DDB1	29.8775	1.22514	3.85471e-196	9.73857e-195	0.432427	0.152168
NUDT5	29.8539	1.14638	7.82081e-196	1.97195e-194	0.434552	0.14861
ODF3B	29.7652	1.07302	1.10244e-194	2.77424e-193	0.446876	0.162876
CKS2	29.7563	1.10275	1.43557e-194	3.60898e-193	0.471951	0.189716
FUOM	29.6935	1.52506	9.31403e-194	2.33234e-192	0.367828	0.0989219
FRMD4B	29.6688	1.65325	1.93838e-193	4.84917e-192	0.345091	0.0805771
G6PC3	29.6568	2.22102	2.77441e-193	6.92707e-192	0.308967	0.0501061
AL133415.1	29.6366	1.44259	5.05261e-193	1.26029e-191	0.391203	0.122731
DMXL1	29.6264	1.16739	6.82746e-193	1.69968e-191	0.440926	0.161351
AHR	29.582	1.04828	2.54781e-192	6.31808e-191	0.474288	0.196412
PARP10	29.456	1.23519	1.05461e-190	2.59508e-189	0.449851	0.181984
TRDMT1	29.437	1.55475	1.84863e-190	4.54453e-189	0.360603	0.0941718
UBE2E3	29.4256	1.00654	2.58159e-190	6.34029e-189	0.526987	0.245239
SERPINF2	29.3915	5.1897	7.04569e-190	1.72376e-188	0.255419	0.0062664
UPK3A	29.3485	3.6194	2.49864e-189	6.10135e-188	0.269018	0.0191372
SCAMP4	29.2997	1.79191	1.04647e-188	2.54561e-187	0.336379	0.0760463
HPS3	29.2978	1.46976	1.10664e-188	2.68942e-187	0.377178	0.111717
NDRG2	29.2734	3.27241	2.26354e-188	5.49053e-187	0.273693	0.023282
PALD1	29.2726	7.86431	2.31524e-188	5.61061e-187	0.248831	0.00112128
NME1	29.2487	1.19838	4.66768e-188	1.13006e-186	0.412665	0.135538
GLO1	29.2478	1.04658	4.78245e-188	1.15675e-186	0.450914	0.165089
HHEX	29.2313	1.76024	7.76608e-188	1.87664e-186	0.332129	0.0731643
SLC8A1	29.1996	1.05543	1.96207e-187	4.72785e-186	0.430727	0.154991
EXOC6	29.1966	1.29147	2.1435e-187	5.16016e-186	0.39864	0.128114
NPC1	29.1781	1.79843	3.67554e-187	8.83167e-186	0.357416	0.104092
RNF144B	29.1756	1.15487	3.95463e-187	9.49334e-186	0.38164	0.112325
SPECC1	29.0211	1.61625	3.56908e-185	8.48014e-184	0.344879	0.0854779
RELT	29.0149	1.17372	4.26312e-185	1.01198e-183	0.40204	0.13043
YWHAG	28.9906	1.20347	8.65624e-185	2.051e-183	0.403952	0.131857
SH2D3C	28.902	1.24997	1.12759e-183	2.66182e-182	0.406502	0.138215
OGFRL1	28.8698	1.06875	2.86185e-183	6.73709e-182	0.435189	0.16006
NAPRT	28.8696	1.11631	2.87586e-183	6.76384e-182	0.423714	0.148334
BCL3	28.8397	1.20761	6.82575e-183	1.60095e-181	0.403102	0.133421
HADH	28.7969	1.48201	2.34627e-182	5.48292e-181	0.353804	0.091436
SCARB1	28.762	3.58166	6.4033e-182	1.49364e-180	0.264343	0.0193222
TASP1	28.7261	1.54191	1.80222e-181	4.1962e-180	0.371866	0.114898
MTCH2	28.716	1.08428	2.40832e-181	5.60231e-180	0.424352	0.147418
FGL2	28.7121	1.21898	2.69191e-181	6.2563e-180	0.442414	0.18519
CLIC2	28.6958	5.1546	4.3003e-181	9.98529e-180	0.249894	0.00684417
PTPMT1	28.6869	1.09259	5.5658e-181	1.2912e-179	0.423502	0.147393
AGPAT2	28.6832	1.43633	6.1847e-181	1.43348e-179	0.358904	0.0973827
ITPR1	28.6672	1.01427	9.78819e-181	2.26253e-179	0.460051	0.181794
CALCRL	28.6278	4.59801	3.02729e-180	6.9786e-179	0.253719	0.0111124
SLC12A9	28.5964	1.34766	7.45572e-180	1.71408e-178	0.372291	0.108666
LY96	28.59	1.28597	8.94042e-180	2.05356e-178	0.377603	0.113556
RCC2	28.5866	1.54366	9.8579e-180	2.26227e-178	0.351254	0.0938932
SEC61A1	28.5804	1.11519	1.17906e-179	2.70094e-178	0.436889	0.164555
GALNT2	28.5643	1.47392	1.86438e-179	4.26703e-178	0.369528	0.11253
KIAA0100	28.5472	1.42681	3.03984e-179	6.94485e-178	0.372078	0.112364
ACER3	28.5386	1.46346	3.88659e-179	8.8635e-178	0.358266	0.100769
HSD17B12	28.5026	1.32922	1.08627e-178	2.47287e-177	0.376328	0.112523
SMIM5	28.4594	4.74376	3.73266e-178	8.47464e-177	0.246919	0.00566123
WDR41	28.42	1.86842	1.14548e-177	2.5984e-176	0.314917	0.0638492
MKKS	28.3787	1.12202	3.70191e-177	8.36762e-176	0.40884	0.137774
TMEM141	28.363	1.06019	5.78047e-177	1.30544e-175	0.443051	0.169049
SNCA	28.3571	2.51921	6.84756e-177	1.54506e-175	0.270931	0.0273949
FMNL3	28.3041	2.33572	3.07712e-176	6.93085e-175	0.297493	0.053068
UBE2W	28.3021	1.16873	3.25165e-176	7.31751e-175	0.406502	0.140186
ATP13A2	28.2861	2.51188	5.12233e-176	1.14969e-174	0.292393	0.0497909
COMMD9	28.2336	1.03044	2.26249e-175	5.06028e-174	0.434552	0.159825
PRKAR2B	28.2261	1.69939	2.79863e-175	6.25394e-174	0.279431	0.0353718
BASP1	28.2146	1.55833	3.87415e-175	8.63468e-174	0.366553	0.121811
RGS18	28.2001	1.23528	5.82918e-175	1.29807e-173	0.335954	0.084062
CD1D	28.0404	2.36764	5.23724e-173	1.15718e-171	0.294305	0.0539769
HS3ST3B1	28.0401	2.60799	5.26744e-173	1.16284e-171	0.286655	0.0468336
ERLIN2	28.0376	1.96445	5.66454e-173	1.24943e-171	0.310455	0.0644201
LINC01226	28.0244	6.66797	8.18709e-173	1.80427e-171	0.239907	0.00285459
AGPAT5	28.0214	1.83722	8.91776e-173	1.9636e-171	0.332342	0.0876337
LTBR	27.9924	1.9546	2.00787e-172	4.41731e-171	0.305567	0.0600583
IVD	27.9561	1.71578	5.55625e-172	1.21922e-170	0.323417	0.0743541
LILRB1	27.9379	1.21764	9.24403e-172	2.0267e-170	0.378453	0.120046
INPP5F	27.8552	2.55828	9.30872e-171	2.03216e-169	0.28113	0.0410856
COL26A1	27.8017	10.4581	4.13623e-170	9.01431e-169	0.235444	0.000214665
PBX2	27.7906	1.13985	5.6423e-170	1.22652e-168	0.400552	0.137952
TNNI2	27.7666	3.31907	1.09812e-169	2.38303e-168	0.262006	0.0259265
APAF1	27.7192	1.50482	4.0957e-169	8.87298e-168	0.341904	0.0922284
CCR2	27.6948	2.87512	8.07119e-169	1.74707e-167	0.268593	0.031316
ARID2	27.6842	1.05079	1.0826e-168	2.34139e-167	0.448576	0.183527
ZDHHC4	27.6747	1.63508	1.40734e-168	3.04114e-167	0.332129	0.0849846
TNS3	27.6652	1.69005	1.83312e-168	3.95787e-167	0.31938	0.0745117
PLAGL1	27.6602	1.89916	2.10678e-168	4.54488e-167	0.303017	0.0598208
CCR5AS	27.6409	3.85993	3.59459e-168	7.74141e-167	0.250531	0.0156226
MTMR6	27.6313	1.09017	4.6806e-168	1.00633e-166	0.41989	0.156754
CARD11	27.6205	1.24404	6.31571e-168	1.35674e-166	0.447089	0.214165
LMNA	27.6196	1.57903	6.46674e-168	1.38801e-166	0.369103	0.130101
ARFGAP3	27.5949	1.04241	1.27995e-167	2.74037e-166	0.425414	0.159485
TARBP1	27.4853	1.69261	2.63423e-166	5.59763e-165	0.325754	0.0813559
NUP42	27.4652	1.22596	4.57865e-166	9.72136e-165	0.372716	0.116353
RAPGEF2	27.4544	1.13806	6.15943e-166	1.3056e-164	0.41564	0.160556
MNDA	27.4109	1.01299	2.03462e-165	4.29844e-164	0.452826	0.189262
ST3GAL2	27.395	2.38315	3.14394e-165	6.62562e-164	0.284955	0.0488501
BRI3BP	27.392	2.04626	3.41609e-165	7.19323e-164	0.292818	0.0531274
FBP1	27.3679	1.56484	6.60706e-165	1.38996e-163	0.330429	0.0856446
PXK	27.2822	1.33985	6.89951e-164	1.43976e-162	0.355716	0.105944
LIMD1	27.2807	1.97959	7.18114e-164	1.49731e-162	0.30238	0.0642877
MYO5A	27.2676	1.0139	1.02915e-163	2.1441e-162	0.427327	0.164692
SEPTIN11	27.2554	1.70953	1.43265e-163	2.98228e-162	0.320017	0.0785104
MS4A4A	27.2354	2.96358	2.47214e-163	5.13778e-162	0.260943	0.028128
AMZ1	27.1714	2.77637	1.41538e-162	2.93439e-161	0.266681	0.0337618
SLC2A6	27.1617	1.92182	1.8397e-162	3.81099e-161	0.298768	0.0607229
ASIP	27.099	6.44609	1.01124e-161	2.08974e-160	0.232044	0.00265363
ETV3	27.0787	1.38932	1.75322e-161	3.6201e-160	0.367828	0.123088
RNPEP	27.0649	1.03145	2.5479e-161	5.25673e-160	0.41054	0.149498
VRK2	27.0557	1.07403	3.27051e-161	6.73672e-160	0.40204	0.144792
RPS6KA2	27.0424	2.53604	4.69046e-161	9.6538e-160	0.273693	0.041129
MAP4K3	27.0384	1.56156	5.22731e-161	1.07501e-159	0.326817	0.085092
EXOSC5	27.0039	1.21644	1.32867e-160	2.7193e-159	0.365703	0.113394
HEATR5B	26.9977	1.11153	1.57361e-160	3.21545e-159	0.390353	0.13481
ABHD15	26.9526	3.26149	5.32459e-160	1.08454e-158	0.252869	0.0226015
ATF5	26.9403	1.74209	7.41597e-160	1.50691e-158	0.31003	0.0716137
MAP3K2-DT	26.9391	2.85593	7.65682e-160	1.55461e-158	0.260731	0.0294617
STK38L	26.8873	1.55734	3.09106e-159	6.26105e-158	0.321929	0.0808192
CEP170	26.8103	1.07476	2.44843e-158	4.93979e-157	0.39269	0.138292
GM2A	26.7647	1.75318	8.336e-158	1.67916e-156	0.305142	0.0683572
NQO2	26.7455	1.48768	1.39113e-157	2.79561e-156	0.338504	0.0979742
E2F5	26.7349	2.21116	1.85057e-157	3.71598e-156	0.278156	0.0455753
SAMD12	26.6994	2.65152	4.77867e-157	9.53569e-156	0.271993	0.0439059
CYP46A1	26.6748	7.1602	9.22041e-157	1.83847e-155	0.227369	0.00159857
TMEM208	26.6574	1.06927	1.46697e-156	2.92045e-155	0.39694	0.141896
PACS2	26.6572	1.50683	1.47845e-156	2.941e-155	0.328517	0.0883371
ZDHHC14	26.6205	2.50642	3.93292e-156	7.78719e-155	0.274331	0.0460229
GALK1	26.5846	1.50674	1.02407e-155	2.02452e-154	0.323204	0.0841351
GPM6B	26.574	6.33481	1.35811e-155	2.68282e-154	0.228007	0.00310123
BAIAP2	26.5555	1.41705	2.22162e-155	4.38183e-154	0.324904	0.0854847
PDPK1	26.5393	1.1664	3.41429e-155	6.729e-154	0.381428	0.133757
XPNPEP1	26.5331	1.31051	4.02952e-155	7.93539e-154	0.340841	0.0981089
CPT1A	26.5011	1.29281	9.40725e-155	1.84831e-153	0.352316	0.10894
TSEN34	26.4424	1.24153	4.4651e-154	8.75941e-153	0.351041	0.105867
DAAM1	26.3962	1.87677	1.51632e-153	2.9678e-152	0.302592	0.0722714
NFX1	26.3236	1.06182	1.02909e-152	2.00802e-151	0.41479	0.165477
ZNF791	26.2992	1.32031	1.95776e-152	3.81428e-151	0.356779	0.116821
SNX18	26.2778	1.52745	3.44348e-152	6.69866e-151	0.320654	0.0854962
GPATCH11	26.2553	1.72229	6.21238e-152	1.20575e-150	0.297493	0.0642397
TRIO	26.2328	1.26802	1.12215e-151	2.17135e-150	0.351891	0.112964
AL355353.1	26.2001	4.91886	2.64719e-151	5.11457e-150	0.229707	0.00768684
AREG	26.1829	1.43634	4.15729e-151	8.02611e-150	0.423077	0.202633
TOR3A	26.1707	1.29629	5.72277e-151	1.10318e-149	0.340629	0.0997531
CDCA7L	26.129	2.20157	1.70936e-150	3.28274e-149	0.271993	0.0446869
FARP2	26.0793	2.07923	6.25451e-150	1.19755e-148	0.28028	0.0533215
PRKRA	26.0768	1.10218	6.68239e-150	1.27851e-148	0.381003	0.134024
ORAI3	26.0279	1.29238	2.39575e-149	4.56659e-148	0.337442	0.0986958
GPAT3	25.9887	2.43784	6.64999e-149	1.26286e-147	0.266256	0.0430769
TTYH2	25.969	2.40186	1.1103e-148	2.10381e-147	0.264556	0.0404119
PLK2	25.896	1.0234	7.37814e-148	1.39079e-146	0.416277	0.172442
CSTA	25.8512	1.11757	2.35994e-147	4.43871e-146	0.40884	0.171995
KCNK6	25.7777	2.12197	1.57625e-146	2.94087e-145	0.273268	0.0496653
LRRC25	25.7777	1.24028	1.57836e-146	2.94266e-145	0.328517	0.0934685
NFE2L3	25.7764	1.77251	1.63229e-146	3.04099e-145	0.296005	0.0689738
AC009093.2	25.7756	1.66494	1.66396e-146	3.09774e-145	0.316405	0.0911391
TMED3	25.762	1.00879	2.36725e-146	4.4038e-145	0.388015	0.140144
UHRF1BP1L	25.583	1.19609	2.35861e-144	4.32784e-143	0.351466	0.114238
GALNT7	25.5825	1.53174	2.39175e-144	4.38551e-143	0.313005	0.0843886
MPZL1	25.5824	2.5025	2.39371e-144	4.38596e-143	0.256694	0.0363241
ATP6V1A	25.5614	1.22495	4.10457e-144	7.50995e-143	0.338717	0.103158
DENND1B	25.5223	1.07173	1.1152e-143	2.03315e-142	0.375903	0.134794
C15orf39	25.4715	1.35925	4.07846e-143	7.41967e-142	0.325117	0.093875
MDN1	25.3474	1.37507	9.58992e-142	1.73107e-140	0.338929	0.110057
PTGDS	25.3309	4.34858	1.45762e-141	2.62741e-140	0.244794	0.0358605
RRM2B	25.2148	1.77779	2.75806e-140	4.93667e-139	0.283468	0.0610083
AEBP1	25.2131	3.33223	2.87422e-140	5.14099e-139	0.236294	0.0213158
SIRPB1	25.1992	1.66263	4.09038e-140	7.31115e-139	0.297068	0.0748428
PLBD1	25.1233	1.2858	2.76447e-139	4.924e-138	0.329154	0.103848
PTK2	25.1165	1.95892	3.28382e-139	5.84089e-138	0.274118	0.0548721
ARHGAP5	25.1047	1.41614	4.41702e-139	7.85104e-138	0.31088	0.0836007
INSIG1	25.1002	1.17434	4.94896e-139	8.79043e-138	0.39524	0.16782
HSD17B4	25.0935	1.26027	5.85527e-139	1.03858e-137	0.334679	0.104419
SLC2A1	25.0554	1.70907	1.52434e-138	2.69818e-137	0.287505	0.0650619
GRAMD4	25.0191	2.07358	3.79082e-138	6.7007e-137	0.266256	0.0482152
DISC1	25.0005	1.01431	6.04142e-138	1.06715e-136	0.378878	0.142915
SIDT1	24.991	1.31955	7.64956e-138	1.34934e-136	0.353591	0.129429
OXSR1	24.945	1.03854	2.41932e-137	4.2558e-136	0.402252	0.169337
MCUR1	24.8976	1.27763	7.90793e-137	1.3863e-135	0.309392	0.0831874
DTNBP1	24.8946	1.04377	8.51596e-137	1.49085e-135	0.382278	0.145591
CSF1R	24.8594	1.38041	2.04696e-136	3.57371e-135	0.302592	0.0796226
PGGT1B	24.7896	1.53689	1.16148e-135	2.01539e-134	0.311942	0.0909359
IL1B	24.7868	1.00892	1.24431e-135	2.15709e-134	0.390565	0.15832
PPCDC	24.7322	1.46145	4.81587e-135	8.31128e-134	0.306842	0.0851696
ARSB	24.7139	1.65993	7.5832e-135	1.30431e-133	0.289205	0.0707117
CCDC189	24.6992	4.58992	1.09103e-134	1.87531e-133	0.217595	0.00812531
CCNB1IP1	24.6618	1.13693	2.74885e-134	4.71532e-133	0.333617	0.102902
VEZF1	24.6588	1.01345	2.95847e-134	5.07149e-133	0.372716	0.137626
IL18R1	24.6434	1.90455	4.33639e-134	7.42858e-133	0.265193	0.0486057
TIFAB	24.6304	7.57976	5.97587e-134	1.02303e-132	0.20952	0.00109845
SNAI1	24.5839	1.24157	1.87669e-133	3.20203e-132	0.350191	0.12652
SMCO4	24.5317	1.20764	6.78222e-133	1.1518e-131	0.319805	0.0951904
APIP	24.5146	1.0933	1.03232e-132	1.75083e-131	0.335529	0.105451
DNTTIP1	24.4468	1.26065	5.43723e-132	9.1972e-131	0.315342	0.0912921
RASA4	24.4432	1.385	5.94432e-132	1.00417e-130	0.304505	0.0828471
CTNNA1	24.3604	1.18902	4.49892e-131	7.58491e-130	0.327029	0.103231
BX284613.2	24.3491	6.93772	5.92011e-131	9.96779e-130	0.20782	0.00175386
SPOPL	24.305	1.31362	1.7377e-130	2.92194e-129	0.314492	0.0941718
FAM214A	24.2978	1.24664	2.06855e-130	3.47141e-129	0.348916	0.127639
ADGRG5	24.284	1.84854	2.89012e-130	4.8438e-129	0.270081	0.0563062
ARMH3	24.267	1.01947	4.37034e-130	7.31502e-129	0.361666	0.132364
KCNG2	24.2505	3.6244	6.52748e-130	1.09185e-128	0.221632	0.0152595
CCDC183	24.2367	4.62664	9.13896e-130	1.52667e-128	0.213345	0.00771653
EIF4EBP3	24.2259	1.49176	1.18619e-129	1.98024e-128	0.29898	0.0819382
GLCE	24.2116	2.42503	1.6774e-129	2.79844e-128	0.246069	0.0373266
DHTKD1	24.1502	2.50219	7.43531e-129	1.23722e-127	0.241606	0.0336454
FMN1	24.1474	1.74358	7.94307e-129	1.32085e-127	0.272418	0.0595536
FGFR1OP	24.1183	1.77748	1.60748e-128	2.66958e-127	0.271781	0.0589941
MCM5	24.0759	1.37603	4.47231e-128	7.40322e-127	0.305355	0.0877638
QDPR	23.9539	1.48331	8.41361e-127	1.38022e-125	0.291968	0.0769324
ZNF787	23.9369	1.13915	1.26382e-126	2.06926e-125	0.327667	0.105318
MAP3K20	23.9291	1.70638	1.52453e-126	2.49453e-125	0.275818	0.0659685
MAP3K14	23.9075	1.14767	2.55966e-126	4.18291e-125	0.331067	0.109354
RRAGC	23.8545	1.41211	9.08945e-126	1.48252e-124	0.29473	0.0796454
ARHGAP24	23.818	1.05307	2.17577e-125	3.53521e-124	0.350404	0.13116
ARMC10	23.7534	1.00813	1.01451e-124	1.64212e-123	0.351679	0.125435
TMEM268	23.7495	1.90576	1.11263e-124	1.79866e-123	0.266043	0.0589896
CYYR1	23.7371	9.08716	1.49218e-124	2.41071e-123	0.201232	0.000385941
DUSP3	23.6644	1.99311	8.3901e-124	1.3495e-122	0.250744	0.0442896
LEPROT	23.6032	1.07149	3.5734e-123	5.73315e-122	0.328092	0.108908
ADAM28	23.5692	1.4888	7.9774e-123	1.27748e-121	0.259669	0.0512319
DERA	23.5636	1.12806	9.11737e-123	1.45821e-121	0.31598	0.0979605
PPIF	23.5585	1.13897	1.02806e-122	1.64322e-121	0.338079	0.124618
ATG4C	23.5581	1.57794	1.03604e-122	1.65494e-121	0.275818	0.0660141
SLC8A1-AS1	23.4888	3.25623	5.30611e-122	8.4389e-121	0.220569	0.0206444
TLR7	23.4697	3.80906	8.32658e-122	1.32016e-120	0.214195	0.0152253
MYL6B	23.4596	2.66817	1.05499e-121	1.67163e-120	0.229707	0.0280138
HPS5	23.454	1.22476	1.20364e-121	1.90598e-120	0.314917	0.0995887
ZNF487	23.4154	1.21742	2.97878e-121	4.70234e-120	0.311092	0.0965377
SLC39A6	23.4098	1.75511	3.39372e-121	5.35407e-120	0.271356	0.0656762
NRROS	23.3514	1.3895	1.33353e-120	2.09349e-119	0.293455	0.0838633
RBMS3	23.3196	4.95182	2.80201e-120	4.38805e-119	0.203357	0.00566123
PCBD1	23.3081	1.26904	3.66795e-120	5.73709e-119	0.294943	0.082669
HSDL2	23.2907	1.32788	5.50175e-120	8.59484e-119	0.296218	0.0849755
AL135925.1	23.2775	2.11776	7.48632e-120	1.16808e-118	0.256694	0.0553562
CTNNBIP1	23.2332	1.12945	2.10545e-119	3.27511e-118	0.31003	0.095115
CD300C	23.174	2.11339	8.33e-119	1.2934e-117	0.247556	0.0472972
F13A1	23.1176	1.52564	3.07819e-118	4.76504e-117	0.259456	0.0582063
EPB41L3	23.0969	1.39318	4.96922e-118	7.66911e-117	0.315555	0.114325
DENND5B	23.094	3.06568	5.32279e-118	8.20982e-117	0.216957	0.0194569
GLB1	23.0899	1.07285	5.84564e-118	9.01082e-117	0.320229	0.104935
RASSF4	22.9846	1.17367	6.64221e-117	1.01895e-115	0.317467	0.108274
COPG1	22.9405	1.13677	1.83449e-116	2.80579e-115	0.318105	0.105709
DTWD1	22.8933	1.51269	5.42272e-116	8.28392e-115	0.273268	0.0687979
PPP1R9B	22.8911	1.09728	5.69749e-116	8.69847e-115	0.31853	0.106339
HIST1H2BK	22.8498	1.19867	1.46684e-115	2.23544e-114	0.30323	0.0954507
ABHD12	22.8451	1.12792	1.6358e-115	2.49146e-114	0.314067	0.102347
TENT4A	22.6845	1.58806	6.3691e-114	9.59762e-113	0.274968	0.0743541
TSPAN33	22.6035	1.36476	3.9994e-113	5.99137e-112	0.254781	0.0547511
FPR3	22.5946	3.29668	4.89958e-113	7.33128e-112	0.211645	0.0193747
RILP	22.5934	2.05457	5.02876e-113	7.52018e-112	0.237357	0.0410559
MGLL	22.5927	2.6587	5.10915e-113	7.63593e-112	0.218232	0.0254081
TRIT1	22.5558	2.0242	1.1777e-112	1.75603e-111	0.237782	0.0411038
POLK	22.552	1.01711	1.2827e-112	1.91036e-111	0.329579	0.117513
FAM53B	22.5467	1.13852	1.44583e-112	2.15206e-111	0.341691	0.136682
DAPK2	22.5432	3.78091	1.56589e-112	2.32941e-111	0.20442	0.0126835
LINC01684	22.5039	2.9945	3.80083e-112	5.63441e-111	0.215045	0.0226221
ABI2	22.4759	1.63932	7.14562e-112	1.05682e-110	0.262856	0.0642306
CNP	22.4672	2.07451	8.68244e-112	1.28337e-110	0.240756	0.0459407
SEC24D	22.4445	1.35218	1.44924e-111	2.13721e-110	0.284955	0.0831143
KDM1A	22.4189	1.02779	2.57191e-111	3.79064e-110	0.331492	0.120596
CCDC6	22.4075	1.10248	3.32923e-111	4.90398e-110	0.31088	0.103334
BATF3	22.3905	2.97053	4.87262e-111	7.15678e-110	0.214832	0.0239626
ERO1B	22.3295	1.03299	1.9106e-110	2.79339e-109	0.336592	0.127635
DNAJB4	22.2942	1.76744	4.21032e-110	6.13113e-109	0.263281	0.0688482
PIP4P2	22.2594	1.28149	9.13617e-110	1.32664e-108	0.274118	0.0730821
SERPINB8	22.2489	1.76816	1.15635e-109	1.6734e-108	0.246919	0.0515516
SLC30A5	22.2258	1.09109	1.93481e-109	2.79518e-108	0.311942	0.105437
ZNF433-AS1	22.209	1.02155	2.80986e-109	4.05249e-108	0.318317	0.109799
SLC35E1	22.1949	1.48972	3.84911e-109	5.54194e-108	0.271993	0.0745414
PACC1	22.1898	1.62675	4.31232e-109	6.20536e-108	0.251806	0.0553288
FCGR2B	22.168	1.91774	6.99759e-109	1.00468e-107	0.254781	0.0643448
ICAM1	22.1563	1.14192	9.07769e-109	1.30187e-107	0.295793	0.0942381
GALNT3	22.156	1.82021	9.12641e-109	1.30812e-107	0.242244	0.0481513
MGST1	22.1418	1.34225	1.25144e-108	1.79273e-107	0.273056	0.0748771
SOGA1	22.1311	3.10246	1.58765e-108	2.27308e-107	0.208882	0.0200781
CEBPD	22.1024	1.00428	2.99531e-108	4.27648e-107	0.462601	0.290337
ADAM15	22.1014	1.40879	3.06226e-108	4.36962e-107	0.273268	0.0755028
ATPAF2	22.0954	1.69377	3.49687e-108	4.987e-107	0.249044	0.0543172
NIPA2	22.0206	1.0005	1.82691e-107	2.59239e-106	0.319167	0.112028
VPS25	21.9945	1.06491	3.24997e-107	4.60149e-106	0.305142	0.100607
SEMA3C	21.9506	3.27052	8.5546e-107	1.20586e-105	0.204632	0.0176505
TUBGCP3	21.9339	1.18025	1.23363e-106	1.73702e-105	0.298768	0.0979034
SLC37A1	21.9188	1.64322	1.71886e-106	2.41757e-105	0.260731	0.0679621
JKAMP	21.8062	1.02229	2.02499e-105	2.81711e-104	0.312792	0.10844
ZDHHC24	21.7575	1.03069	5.87161e-105	8.14625e-104	0.312367	0.10863
SCMH1	21.7265	1.43769	1.15233e-104	1.5944e-103	0.273906	0.0802095
CBX6	21.7176	1.48828	1.39854e-104	1.93403e-103	0.262643	0.0693483
BICD2	21.7105	1.17407	1.63201e-104	2.25445e-103	0.285805	0.0880881
CD300LB	21.7098	2.19796	1.65647e-104	2.28701e-103	0.223969	0.036452
MYOF	21.6837	1.86607	2.92223e-104	4.02804e-103	0.237569	0.048729
SLC43A3	21.6676	1.95072	4.14513e-104	5.70446e-103	0.235019	0.0464362
MTURN	21.6348	1.39899	8.45172e-104	1.16186e-102	0.243731	0.0535955
C20orf194	21.6297	1.48158	9.4464e-104	1.2979e-102	0.262643	0.0706477
PHLPP2	21.6245	2.77552	1.05678e-103	1.44963e-102	0.212282	0.0273881
ENTPD1	21.5785	1.17211	2.85736e-103	3.9049e-102	0.297493	0.102747
HYI	21.5771	1.86046	2.94977e-103	4.02904e-102	0.234169	0.045388
CUBN	21.5341	1.30018	7.458e-103	1.01434e-101	0.281555	0.0877113
PIP5K1A	21.4682	1.35577	3.08999e-102	4.18475e-101	0.272418	0.079618
OTULIN	21.4493	1.03366	4.63944e-102	6.27319e-101	0.302592	0.102969
DEF8	21.4209	1.12351	8.53989e-102	1.15228e-100	0.296005	0.0991525
METTL7A	21.4014	1.45716	1.29638e-101	1.74642e-100	0.259669	0.0695949
ZEB2-AS1	21.3923	1.47379	1.57635e-101	2.11912e-100	0.258819	0.0690469
UTP6	21.3833	1.03444	1.91215e-101	2.56918e-100	0.30153	0.102165
FNIP2	21.337	1.37119	5.15327e-101	6.90581e-100	0.268593	0.0782432
STK11IP	21.3208	2.30912	7.27494e-101	9.72861e-100	0.216745	0.0326954
SPATS2	21.2773	2.06159	1.8417e-100	2.45131e-99	0.223119	0.0382995
CREB5	21.2746	1.0075	1.95367e-100	2.59899e-99	0.292605	0.0985793
MYOM2	21.263	1.3273	2.49676e-100	3.31456e-99	0.262643	0.0735183
ZFHX3	21.2336	1.05643	4.67848e-100	6.19802e-99	0.294518	0.100317
MPST	21.2259	1.02364	5.50761e-100	7.28888e-99	0.293668	0.0975562
TMEM19	21.2217	1.72247	6.02513e-100	7.96552e-99	0.238419	0.0517595
AC020656.1	21.2106	1.07665	7.61882e-100	1.00568e-98	0.293455	0.100794
NCSTN	21.1731	1.03094	1.6912e-99	2.22434e-98	0.299193	0.101808
AOPEP	21.1654	1.45405	1.98907e-99	2.61476e-98	0.264981	0.0770077
CXorf40A	21.0963	1.062	8.60433e-99	1.12703e-97	0.307055	0.111978
AP003086.1	21.0869	1.16781	1.04932e-98	1.37303e-97	0.276881	0.0870696
MYO15B	21.0285	1.0393	3.59759e-98	4.66919e-97	0.300255	0.105579
SLC2A9	21.021	1.97198	4.21527e-98	5.46808e-97	0.223332	0.0406882
SLC23A2	21.0036	1.26571	6.08291e-98	7.87879e-97	0.275181	0.0854208
CARMIL1	21.0002	1.7195	6.53132e-98	8.4553e-97	0.235444	0.0513278
VASH1	20.9976	2.47985	6.89137e-98	8.91237e-97	0.209732	0.0293384
THOC6	20.9938	1.03709	7.46826e-98	9.65355e-97	0.288568	0.0934319
COLGALT1	20.9778	1.29665	1.04671e-97	1.35162e-96	0.275181	0.086807
HRH2	20.9638	1.04267	1.40506e-97	1.8107e-96	0.29133	0.0981888
BRCA2	20.9545	2.59132	1.70813e-97	2.20016e-96	0.206545	0.0267532
ZNF124	20.9455	1.32815	2.06021e-97	2.65232e-96	0.262643	0.0745802
LINC01970	20.8836	2.64994	7.54638e-97	9.65679e-96	0.211432	0.0332937
OSBPL11	20.8266	1.06253	2.48534e-96	3.17244e-95	0.28793	0.0959074
SEPHS1	20.5905	1.46321	3.33697e-94	4.18835e-93	0.253719	0.0707094
SNX4	20.5857	1.01999	3.68501e-94	4.62291e-93	0.292393	0.101023
ZNF789	20.4934	1.49435	2.46551e-93	3.06592e-92	0.240544	0.0584346
F11R	20.4901	1.43998	2.64071e-93	3.2806e-92	0.240331	0.0586059
SYNGR1	20.4433	1.2022	6.88694e-93	8.52672e-92	0.251381	0.067261
TBC1D9B	20.3958	1.08496	1.82391e-92	2.25164e-91	0.283255	0.0955854
TCF3	20.3953	1.07193	1.84259e-92	2.2736e-91	0.28623	0.0977892
LINC-PINT	20.359	1.05817	3.86428e-92	4.75899e-91	0.307055	0.119719
LEKR1	20.3408	1.94601	5.59647e-92	6.87566e-91	0.219295	0.0424375
STK3	20.3297	1.212	7.0217e-92	8.62251e-91	0.263068	0.0800565
TFPT	20.308	1.16147	1.09272e-91	1.3399e-90	0.262218	0.0768388
SETD7	20.2935	1.49648	1.46681e-91	1.79518e-90	0.242244	0.0627051
MRPL15	20.2902	1.18382	1.5688e-91	1.91908e-90	0.260731	0.0761308
IKBIP	20.2858	1.11644	1.71485e-91	2.09673e-90	0.270293	0.0849915
ZMIZ2	20.222	1.07508	6.2691e-91	7.62502e-90	0.279218	0.0930757
TP53I11	20.2179	2.58172	6.80794e-91	8.27646e-90	0.201657	0.0285619
PHLPP1	20.2162	1.38398	7.05274e-91	8.56999e-90	0.246706	0.0668774
ZFYVE26	20.1822	1.82353	1.40382e-90	1.70096e-89	0.226307	0.050323
NAA25	20.116	1.05044	5.34532e-90	6.43403e-89	0.28368	0.0977207
LTV1	20.0578	1.11017	1.7239e-89	2.06625e-88	0.268168	0.0842105
TBC1D7	20.0245	1.09003	3.36834e-89	4.0297e-88	0.269443	0.0858182
GALNT1	19.9859	1.04127	7.30236e-89	8.71574e-88	0.281343	0.0972913
TMX3	19.9663	1.06735	1.08276e-88	1.29172e-87	0.279856	0.0957499
HCCS	19.9112	1.38569	3.25175e-88	3.86668e-87	0.240969	0.0633468
CCDC112	19.9005	1.46429	4.02768e-88	4.78266e-87	0.232682	0.0563062
DTX2	19.8991	1.26812	4.14652e-88	4.92149e-87	0.260518	0.0815066
TIGAR	19.8989	1.05865	4.15675e-88	4.93134e-87	0.266043	0.0832513
RAP2A	19.8534	1.16611	1.03018e-87	1.21988e-86	0.253294	0.0734475
ZNF467	19.8512	1.10569	1.07676e-87	1.27445e-86	0.260943	0.0803328
INSR	19.8399	1.62201	1.34602e-87	1.59166e-86	0.227582	0.0536389
ZNF710	19.8355	1.12383	1.47029e-87	1.73701e-86	0.264556	0.0843292
TRPM2	19.8283	2.26912	1.69632e-87	2.00311e-86	0.206332	0.0360249
AC005332.1	19.7669	2.00985	5.73676e-87	6.74003e-86	0.209307	0.0377605
ID1	19.7605	1.96132	6.522e-87	7.65907e-86	0.230132	0.0609101
TFEC	19.7537	1.82664	7.45863e-87	8.75498e-86	0.219295	0.0477402
NUS1	19.7282	1.01681	1.23601e-86	1.44618e-85	0.287718	0.104681
CTNND1	19.6954	1.6402	2.36283e-86	2.75703e-85	0.223119	0.0502682
ENTPD1-AS1	19.691	1.02597	2.57689e-86	3.00406e-85	0.28368	0.101984
SRD5A1	19.2886	1.97908	6.69188e-83	7.58987e-82	0.207607	0.0404324
CCDC146	19.1346	1.48792	1.30134e-81	1.45784e-80	0.229919	0.0608896
AL360012.1	19.1337	1.70253	1.32453e-81	1.48317e-80	0.21632	0.0490396
MTHFD2L	19.0958	1.21333	2.73489e-81	3.05709e-80	0.243094	0.0713716
CHD1L	18.9412	1.38479	5.22001e-80	5.76435e-79	0.226519	0.0578021
AVEN	18.9046	1.61842	1.04456e-79	1.15199e-78	0.218657	0.0524925
TM9SF1	18.8456	1.45355	3.19567e-79	3.50317e-78	0.224819	0.0577472
PRMT7	18.8247	1.33373	4.73502e-79	5.18396e-78	0.244581	0.0766264
RNF24	18.7953	1.04094	8.25403e-79	9.01344e-78	0.278156	0.108356
MMP23B	18.7919	2.09206	8.79542e-79	9.60054e-78	0.206757	0.0452944
MCCC1	18.7788	1.27804	1.12638e-78	1.22896e-77	0.235657	0.0672747
ANKS1A	18.7556	1.01374	1.74217e-78	1.89759e-77	0.264343	0.0923221
CPSF3	18.7138	1.07718	3.82405e-78	4.15457e-77	0.248619	0.0779418
SH3D19	18.7046	1.84411	4.54205e-78	4.93043e-77	0.215682	0.0537828
TRMT6	18.7005	1.1327	4.90668e-78	5.32172e-77	0.246281	0.0766583
ZNF736	18.6993	1.56973	5.02038e-78	5.44272e-77	0.21972	0.0551119
MSRB2	18.5885	1.02529	3.98284e-77	4.27436e-76	0.257331	0.0868458
PPARA	18.4522	1.86265	5.00965e-76	5.31822e-75	0.205482	0.0454474
ATP8B4	18.4421	1.35807	6.03167e-76	6.39522e-75	0.222482	0.0593755
CCDC138	18.427	1.8369	7.97254e-76	8.44606e-75	0.206545	0.0465116
TDRD3	18.382	1.07054	1.83028e-75	1.93257e-74	0.256481	0.0889103
ZMPSTE24	18.3752	1.05325	2.07693e-75	2.19029e-74	0.248619	0.0805863
NKIRAS2	18.3061	1.00937	7.39399e-75	7.74006e-74	0.253294	0.0853066
OSBPL3	18.2641	1.01614	1.59787e-74	1.6665e-73	0.270293	0.102235
CEP83	18.2359	1.12927	2.67642e-74	2.78343e-73	0.238207	0.0731917
CYFIP1	18.2122	1.4507	4.1326e-74	4.28737e-73	0.21717	0.0565826
MTMR10	18.1246	1.1455	2.0395e-73	2.10562e-72	0.238207	0.0745551
BICD1	18.1126	1.38819	2.53577e-73	2.61269e-72	0.222269	0.061328
ZNF852	18.024	1.65793	1.26168e-72	1.2911e-71	0.20527	0.0472629
ULK1	18.0086	1.17369	1.66903e-72	1.70658e-71	0.249469	0.087805
THUMPD2	17.9398	1.27942	5.76941e-72	5.86867e-71	0.226307	0.0660872
GOLGA3	17.8759	1.1035	1.81837e-71	1.84013e-70	0.248831	0.0865398
TNFAIP8L2	17.8466	1.0497	3.07419e-71	3.10359e-70	0.247131	0.0847837
PHTF1	17.8403	1.38431	3.44094e-71	3.47248e-70	0.217595	0.0595765
MFSD4B	17.8112	1.22606	5.78117e-71	5.82725e-70	0.231194	0.0718238
DCLRE1C	17.7743	1.20468	1.11844e-70	1.12381e-69	0.226732	0.0673158
SLC7A1	17.7476	1.16364	1.79943e-70	1.80452e-69	0.237994	0.0780788
GMPPB	17.729	1.5619	2.50303e-70	2.50519e-69	0.21037	0.0548013
AIMP2	17.6936	1.05152	4.69352e-70	4.69021e-69	0.233532	0.0725089
GANC	17.6854	1.22395	5.43309e-70	5.42078e-69	0.222482	0.0641552
SIK1	17.6754	1.70058	6.49319e-70	6.47595e-69	0.202082	0.0476306
GLT1D1	17.6573	1.34579	8.94003e-70	8.89546e-69	0.228432	0.0732465
CXCL16	17.6003	1.25457	2.45188e-69	2.42642e-68	0.226307	0.0701225
INTS9	17.5455	1.26588	6.44049e-69	6.35392e-68	0.226094	0.0693666
HAVCR2	17.4752	1.21118	2.21253e-68	2.17105e-67	0.219932	0.0641781
LMNB2	17.4453	1.26349	3.73469e-68	3.65065e-67	0.216745	0.0609535
CAPN15	17.4214	1.04485	5.68179e-68	5.54544e-67	0.245219	0.0864096
SLC15A3	17.4136	1.13534	6.50113e-68	6.33785e-67	0.228644	0.0722372
SAP130	17.3616	1.18357	1.61255e-67	1.56488e-66	0.232894	0.0771334
TMEM39B	17.2997	1.24859	4.72818e-67	4.56933e-66	0.212495	0.0579299
SLC18B1	17.1927	1.41372	3.01428e-66	2.88895e-65	0.201657	0.0495648
EEPD1	17.1699	1.26466	4.45951e-66	4.26291e-65	0.222482	0.0700151
DCAF12	16.9449	1.13292	2.10043e-64	1.97968e-63	0.222269	0.0698256
SLC35A3	16.8956	1.17877	4.8516e-64	4.55754e-63	0.228644	0.0772087
TMA16	16.8529	1.08649	9.99395e-64	9.32988e-63	0.224394	0.0721093
TRIM5	16.7912	1.01569	2.82977e-63	2.62543e-62	0.234169	0.080995
HIST2H2AA4	16.6886	1.15688	1.5868e-62	1.46266e-61	0.223969	0.0740481
AC104365.1	16.6411	1.43135	3.51311e-62	3.22371e-61	0.201445	0.0547488
SLFN11	16.5835	1.03306	9.16741e-62	8.37161e-61	0.237144	0.0868253
GCLC	16.5457	1.2575	1.72054e-61	1.5628e-60	0.203995	0.0568201
BLK	16.5002	1.29826	3.65923e-61	3.31081e-60	0.202507	0.0566808
TMEM39A	16.3009	1.03469	9.71895e-60	8.63749e-59	0.228219	0.0800153
KLHL6	16.1847	1.11123	6.46912e-59	5.68792e-58	0.218445	0.0730319
INF2	16.0126	1.13544	1.04359e-57	9.05103e-57	0.202295	0.0590535
KIAA0513	15.8542	1.21075	1.31436e-56	1.12129e-55	0.212495	0.0723673
ISOC2	15.74	1.00253	8.04004e-56	6.80446e-55	0.209732	0.0670418
AL096870.8	15.7228	1.07363	1.05564e-55	8.91344e-55	0.206332	0.0650482
CUL4B	15.7147	1.0147	1.19906e-55	1.01211e-54	0.220994	0.0784282
AC016831.7	15.6801	1.02926	2.07084e-55	1.74278e-54	0.21632	0.074635
TMEM38B	15.6643	1.07042	2.65218e-55	2.22982e-54	0.212495	0.0711547
ZDHHC21	15.5362	1.27297	1.97456e-54	1.64121e-53	0.200382	0.0626115
KLF16	15.4128	1.05383	1.34274e-53	1.10206e-52	0.206545	0.0673661
Z93930.2	15.3753	1.03558	2.39651e-53	1.96128e-52	0.21802	0.0791544
CHKA	14.985	1.00365	9.2052e-51	7.27923e-50	0.204632	0.0696315
ALMS1	14.5734	1.01975	4.14665e-48	3.1825e-47	0.208032	0.0768913

## Sheet: S2_DEG_HSPC
names	scores	logfoldchanges	pvals	pvals_adj	pct_nz_group	pct_nz_reference
SOX4	27.7958	5.25848	4.88161e-170	1.24686e-165	0.976109	0.104127
STMN1	25.2286	3.75482	1.94306e-140	1.24074e-136	0.948805	0.147489
CDK6	24.8184	4.14649	5.6809e-136	2.41836e-132	0.904437	0.145233
PRSS57	23.5831	7.5623	5.74467e-123	1.33391e-119	0.802048	0.00970599
SNHG7	22.8825	2.59734	6.94647e-116	1.18285e-112	0.935154	0.419793
GIHCG	22.8015	5.08973	4.42626e-115	7.06597e-112	0.802048	0.0677498
SMIM24	22.3288	10.2182	1.94221e-110	2.61095e-107	0.754266	0.00106262
RNF130	21.7283	2.69374	1.10834e-104	1.28678e-101	0.952218	0.289172
H2AFY	21.5608	2.43674	4.19155e-103	4.46086e-100	0.918089	0.38625
DDAH2	21.5268	3.51149	8.74149e-103	8.931e-100	0.819113	0.111824
ANKRD28	21.4398	3.39427	5.68544e-102	5.58529e-99	0.832765	0.152393
CD34	21.1239	10.7757	4.79629e-99	4.37524e-96	0.713311	0.00068731
SPINK2	21.0196	6.74326	4.3442e-98	3.69865e-95	0.720137	0.0217045
EBPL	20.5456	2.97911	8.42703e-94	6.94333e-91	0.825939	0.178796
SSBP2	20.2227	2.62813	6.17772e-91	4.64092e-88	0.877133	0.235456
CDK2AP1	19.9009	3.13778	3.99625e-88	2.75871e-85	0.778157	0.10947
IMPDH2	19.7982	2.52242	3.08283e-87	2.07215e-84	0.846416	0.266064
CYTL1	19.7445	8.44298	8.95213e-87	5.86295e-84	0.668942	0.00313359
SPINT2	19.6758	2.45358	3.47959e-86	2.1677e-83	0.860068	0.204676
SERPINB1	19.6549	2.6503	5.25218e-86	3.19407e-83	0.87372	0.423415
EGFL7	19.611	7.64887	1.24624e-85	7.40265e-83	0.665529	0.00414873
NREP	19.4582	5.00056	2.48173e-84	1.44064e-81	0.682594	0.0260771
TXN	19.4005	2.11058	7.63989e-84	4.3364e-81	0.918089	0.393435
APEX1	19.3903	2.07734	9.31306e-84	5.17118e-81	0.904437	0.381023
HMGA1	19.3693	2.6457	1.40075e-83	7.61235e-81	0.8157	0.216586
CAT	19.362	2.70716	1.61643e-83	8.60143e-81	0.8157	0.212557
IL18	19.0659	4.45606	4.84608e-81	2.47557e-78	0.682594	0.0414737
MSI2	18.9931	2.9683	1.94619e-80	9.55954e-78	0.778157	0.154715
LAPTM4B	18.9439	5.44623	4.95918e-80	2.38995e-77	0.658703	0.0208183
ITM2C	18.8504	3.70467	2.9157e-79	1.32987e-76	0.713311	0.0795561
BEX3	18.8069	2.71038	6.63588e-79	2.97357e-76	0.774744	0.125681
MED12L	18.7542	5.54678	1.78967e-78	7.88132e-76	0.651877	0.0200089
ZNF385D	18.744	8.68281	2.16803e-78	9.38572e-76	0.634812	0.00319237
FAM30A	18.6352	5.35286	1.66486e-77	6.97112e-75	0.651877	0.0215485
LYL1	18.5735	3.31016	5.26489e-77	2.13454e-74	0.720137	0.104444
TALDO1	18.268	1.89472	1.48731e-74	5.42697e-72	0.914676	0.425786
ST8SIA6	17.9985	4.49886	2.00129e-72	6.81558e-70	0.641638	0.0282837
TSC22D1	17.9436	3.83258	5.38375e-72	1.80936e-69	0.668942	0.0658009
ETV6	17.8174	2.28081	5.17972e-71	1.66317e-68	0.832765	0.282276
GATA2	17.7634	8.89568	1.35682e-70	4.22633e-68	0.600683	0.00106488
GLUL	17.476	2.29329	2.1847e-68	6.48856e-66	0.822526	0.230882
EMID1	17.4737	9.64666	2.27435e-68	6.67717e-66	0.590444	0.000734789
MYL6B	17.4457	4.33245	3.70841e-68	1.07636e-65	0.624573	0.0297646
ATP8B4	17.376	4.27443	1.25367e-67	3.55791e-65	0.634812	0.0607297
LMO2	17.3213	3.10997	3.24942e-67	9.12051e-65	0.682594	0.0969785
NRIP1	17.2501	2.73135	1.11696e-66	3.06768e-64	0.726962	0.154202
ATP2C1	17.1754	3.14209	4.06175e-66	1.09206e-63	0.679181	0.100569
NFE2	17.084	3.6848	1.95235e-65	5.14092e-63	0.634812	0.0592963
P2RX1	17.0556	3.2057	3.17679e-65	8.27974e-63	0.662116	0.0762078
ZNRF1	16.9539	4.35777	1.80059e-64	4.59908e-62	0.607509	0.0337709
MBOAT7	16.8436	2.83178	1.16902e-63	2.89893e-61	0.68942	0.118324
YBX3	16.8389	2.16007	1.26495e-63	3.10666e-61	0.795222	0.223505
CD82	16.825	2.66554	1.60023e-63	3.89268e-61	0.709898	0.143634
PHTF1	16.5883	4.09275	8.46787e-62	1.98428e-59	0.614334	0.0608902
NUCB2	16.5759	1.92574	1.04138e-61	2.41808e-59	0.846416	0.292254
ARMH1	16.4053	1.90282	1.75168e-60	3.99478e-58	0.832765	0.284087
NKAIN2	16.2561	9.62137	2.02111e-59	4.52836e-57	0.549488	0.00110105
ELMO1	16.027	1.89729	8.2739e-58	1.83767e-55	0.849829	0.383404
MYB	15.9919	6.12181	1.45562e-57	3.20512e-55	0.549488	0.0093759
H1F0	15.9195	4.19911	4.63877e-57	1.0041e-54	0.576792	0.0399476
LAPTM4A	15.8794	1.8684	8.80448e-57	1.88978e-54	0.8157	0.300246
IGFBP7	15.8745	2.76256	9.51733e-57	2.02576e-54	0.641638	0.0874037
GNA15	15.8528	3.25427	1.3439e-56	2.83684e-54	0.607509	0.0668952
CRHBP	15.8366	9.243	1.7393e-56	3.61181e-54	0.535836	0.0019421
LSM2	15.78	1.9271	4.2746e-56	8.73455e-54	0.78157	0.247022
DIPK1B	15.7518	6.02661	6.67877e-56	1.35388e-53	0.539249	0.00609309
NENF	15.6221	1.86029	5.15145e-55	1.01214e-52	0.791809	0.258092
ZNF521	15.5202	8.37432	2.53441e-54	4.83089e-52	0.525597	0.00193532
MTURN	15.5101	3.10543	2.96566e-54	5.61102e-52	0.587031	0.0552652
FAM117A	15.3275	2.10112	5.0088e-53	9.40698e-51	0.757679	0.305455
SYPL1	15.2007	1.94505	3.49791e-52	6.29181e-50	0.744027	0.212191
DNAJC4	15.1763	1.82044	5.07455e-52	9.06392e-50	0.778157	0.236604
AKR1C3	15.1008	2.8427	1.59988e-51	2.83779e-49	0.587031	0.0562961
MPP1	14.9517	2.64566	1.51721e-50	2.65428e-48	0.610922	0.106198
SCCPDH	14.7891	2.97838	1.72344e-49	2.97433e-47	0.576792	0.0609988
TKT	14.7844	1.50586	1.84785e-49	3.16763e-47	0.883959	0.426903
OSTC	14.7818	1.61115	1.9185e-49	3.26682e-47	0.836177	0.347544
CASC15	14.6298	6.22904	1.81379e-48	3.0083e-46	0.501706	0.00787694
CREG1	14.5946	2.33036	3.03833e-48	4.943e-46	0.634812	0.124234
PTMS	14.5407	2.77048	6.69446e-48	1.06869e-45	0.580205	0.0729069
SLC40A1	14.5073	3.43182	1.08966e-47	1.71804e-45	0.552901	0.0650865
CCNB1IP1	14.4753	2.41949	1.73674e-47	2.72146e-45	0.617747	0.105016
SLC39A3	14.465	2.80174	2.01526e-47	3.13864e-45	0.587031	0.0915931
RAB13	14.4221	4.55876	3.75768e-47	5.81689e-45	0.508532	0.0192989
DAPK1	14.3046	2.65201	2.04798e-46	3.1323e-44	0.583618	0.0875755
TCF4	14.254	3.06592	4.2309e-46	6.43248e-44	0.556314	0.0676073
TFPI	14.2523	6.85339	4.33654e-46	6.55407e-44	0.484642	0.00348855
ERG	14.2384	9.45539	5.29311e-46	7.90624e-44	0.481229	0.000827485
PPP1R14B	14.2124	1.7695	7.67911e-46	1.13376e-43	0.726962	0.220161
SMIM26	14.1878	1.41246	1.09068e-45	1.59189e-43	0.883959	0.404945
NME4	14.1724	2.1206	1.35698e-45	1.96931e-43	0.651877	0.148764
HSD17B11	14.1697	1.63327	1.4106e-45	2.03557e-43	0.788396	0.320375
CCT2	14.1143	1.58511	3.09973e-45	4.44793e-43	0.795222	0.296929
KDM5B	14.076	2.79463	5.33169e-45	7.60794e-43	0.569966	0.0839671
NPR3	14.0529	11.0889	7.39437e-45	1.04346e-42	0.474403	0.00025322
LGALS9	14.0174	1.82727	1.2198e-44	1.70252e-42	0.709898	0.205711
RTRAF	13.9344	1.30145	3.91493e-44	5.40515e-42	0.890785	0.471594
TFDP2	13.9184	1.8586	4.90081e-44	6.69393e-42	0.692833	0.186788
PLAGL1	13.9087	3.09239	5.61211e-44	7.6247e-42	0.539249	0.0620908
GNAQ	13.885	1.69575	7.81288e-44	1.05585e-41	0.754266	0.261687
COMT	13.8416	1.69096	1.42994e-43	1.91223e-41	0.737201	0.246161
TSPAN3	13.8065	2.16468	2.32827e-43	3.06539e-41	0.610922	0.11559
OLA1	13.7945	1.60806	2.75115e-43	3.60358e-41	0.767918	0.277343
AIF1	13.7866	1.33756	3.06821e-43	3.99838e-41	0.897611	0.333226
RERE	13.6832	1.75341	1.27926e-42	1.62562e-40	0.754266	0.262057
PKIG	13.6382	3.42567	2.37187e-42	2.98435e-40	0.508532	0.0393779
TM7SF3	13.6311	2.42604	2.61573e-42	3.24946e-40	0.576792	0.0969469
DNAJB6	13.631	1.44159	2.62073e-42	3.24946e-40	0.832765	0.371473
CLEC11A	13.6154	3.15209	3.24173e-42	4.00001e-40	0.525597	0.0596648
ESD	13.5865	1.67391	4.81848e-42	5.917e-40	0.730375	0.238361
FABP5	13.5773	2.2611	5.46312e-42	6.64472e-40	0.59727	0.117311
ATP5F1A	13.5346	1.2454	9.76629e-42	1.17113e-39	0.890785	0.494015
TMEM14C	13.5071	1.83915	1.41929e-41	1.69399e-39	0.68942	0.215013
TAF1D	13.4254	1.40806	4.2904e-41	5.07339e-39	0.846416	0.389886
MEIS1	13.4224	6.25442	4.47223e-41	5.26405e-39	0.457338	0.00377794
HIST1H1E	13.4194	1.56456	4.65377e-41	5.4526e-39	0.846416	0.43807
BEX2	13.4077	1.86508	5.4482e-41	6.35424e-39	0.651877	0.156404
ATP5F1C	13.3819	1.24059	7.71679e-41	8.9592e-39	0.894198	0.470575
ITGA4	13.3605	1.35891	1.02834e-40	1.1885e-38	0.897611	0.477726
MAML3	13.3547	1.83985	1.1117e-40	1.27905e-38	0.648464	0.164
TIMM13	13.3432	1.7558	1.2969e-40	1.48545e-38	0.692833	0.21024
TUBB	13.3369	1.28929	1.41232e-40	1.61042e-38	0.87372	0.470448
ILF2	13.2964	1.43736	2.42793e-40	2.74399e-38	0.808874	0.347978
AC246787.2	13.2674	5.71222	3.57854e-40	3.9914e-38	0.457338	0.00861172
MRPL16	13.239	1.87877	5.22433e-40	5.75172e-38	0.65529	0.179951
HLA-DRA	13.1991	1.55572	8.87847e-40	9.73279e-38	0.846416	0.307483
UFC1	13.1527	1.19367	1.64226e-39	1.79259e-37	0.901024	0.487382
RNF220	13.1506	1.75939	1.68799e-39	1.83467e-37	0.686007	0.22244
MSRB3	13.1272	6.64305	2.29873e-39	2.48789e-37	0.447099	0.00382995
AC002454.1	13.1184	9.05892	2.58497e-39	2.78588e-37	0.443686	0.00112366
STMP1	13.1125	1.35778	2.79114e-39	2.99543e-37	0.843003	0.379904
BZW2	13.0615	1.69337	5.46116e-39	5.83636e-37	0.675768	0.194222
ERGIC3	13.0587	1.40258	5.6692e-39	6.03345e-37	0.819113	0.340833
BCL11A	12.9647	2.74275	1.9406e-38	2.04822e-36	0.515358	0.0654753
PRKACB	12.9626	1.52225	1.995e-38	2.09697e-36	0.750853	0.279577
CCDC200	12.9578	1.20618	2.12119e-38	2.22047e-36	0.856655	0.339604
MAP7	12.8689	5.22278	6.73776e-38	6.99576e-36	0.447099	0.0115124
ORAI3	12.7972	2.29075	1.69987e-37	1.75782e-35	0.552901	0.100935
KDELR1	12.7675	1.43989	2.49185e-37	2.56641e-35	0.764505	0.316692
YWHAE	12.6931	1.47089	6.45976e-37	6.5998e-35	0.733788	0.273911
P2RY14	12.6776	4.09436	7.87467e-37	8.01334e-35	0.453925	0.0221816
DACH1	12.6628	4.28161	9.50244e-37	9.6314e-35	0.450512	0.0199817
PHB2	12.6589	1.18106	9.98587e-37	1.00417e-34	0.860068	0.492772
CLNS1A	12.6341	1.38881	1.37007e-36	1.36696e-34	0.771331	0.321831
RAB37	12.597	1.86955	2.19413e-36	2.1638e-34	0.59727	0.140914
PRDX6	12.589	1.19363	2.42764e-36	2.37574e-34	0.863481	0.435513
JUP	12.5043	3.53061	7.0747e-36	6.89702e-34	0.464164	0.037377
FHL1	12.4994	3.3353	7.51883e-36	7.30212e-34	0.47099	0.0440353
CCT8	12.4954	1.29972	7.90858e-36	7.65155e-34	0.8157	0.344629
ISYNA1	12.4859	2.6347	8.909e-36	8.58694e-34	0.501706	0.0627849
TCEAL4	12.4627	2.50622	1.19258e-35	1.1366e-33	0.511945	0.0732957
RNF24	12.4455	1.99401	1.47873e-35	1.40408e-33	0.556314	0.109866
PRDX1	12.4436	1.3051	1.51582e-35	1.43397e-33	0.849829	0.484201
UROD	12.3735	1.97491	3.6383e-35	3.37925e-33	0.573379	0.128025
LEPROT	12.372	2.09739	3.70353e-35	3.42737e-33	0.549488	0.110949
VAV3	12.3673	1.62299	3.92996e-35	3.62379e-33	0.675768	0.228795
HLA-DMA	12.3495	1.31401	4.90057e-35	4.50253e-33	0.726962	0.242243
ZNF428	12.3412	1.40768	5.43139e-35	4.97235e-33	0.750853	0.288856
USP22	12.3022	1.63858	8.81098e-35	7.9805e-33	0.65529	0.207267
CXXC5	12.26	1.87842	1.48524e-34	1.33578e-32	0.576792	0.133304
CKS2	12.2562	1.68152	1.55583e-34	1.39435e-32	0.638225	0.192422
FCER1A	12.242	5.17852	1.85361e-34	1.65541e-32	0.426621	0.013398
COMMD3	12.2243	1.70227	2.3056e-34	2.0519e-32	0.62116	0.173492
PLIN3	12.2224	2.2279	2.36094e-34	2.09386e-32	0.532423	0.101243
SERPINB6	12.217	1.51037	2.52189e-34	2.22886e-32	0.682594	0.237287
PGD	12.1931	1.45162	3.38487e-34	2.98125e-32	0.672355	0.211456
HDAC2	12.1744	1.7175	4.25466e-34	3.72166e-32	0.62116	0.177405
MIR181A1HG	12.1686	2.73443	4.56743e-34	3.98161e-32	0.498294	0.0849913
RBIS	12.1621	1.15101	4.94933e-34	4.29986e-32	0.863481	0.470647
GUCY1A1	12.1485	5.26403	5.84281e-34	5.0418e-32	0.419795	0.00877903
CCDC18-AS1	12.1381	1.37584	6.63892e-34	5.67128e-32	0.733788	0.267413
HACD1	12.1283	5.79512	7.48128e-34	6.36957e-32	0.416382	0.00603431
MPST	12.1224	2.18491	8.03522e-34	6.81846e-32	0.52901	0.099357
MEF2C	12.1081	1.6699	9.56716e-34	8.09154e-32	0.624573	0.182544
ZNF22	12.1042	1.75547	1.00286e-33	8.39834e-32	0.593857	0.144303
AUTS2	12.0634	1.9015	1.64848e-33	1.376e-31	0.569966	0.132174
AL157895.1	12.0379	6.936	2.24578e-33	1.8624e-31	0.409556	0.00317881
ANGPT1	11.9695	6.07664	5.13093e-33	4.24124e-31	0.409556	0.00505987
ALDH1A1	11.967	3.20511	5.29128e-33	4.35967e-31	0.453925	0.0437278
GTF2I	11.9664	1.47548	5.3279e-33	4.37573e-31	0.682594	0.241547
CPA3	11.9353	13.9807	7.7497e-33	6.30391e-31	0.40273	2.93915e-05
ZBTB20	11.8493	1.24818	2.17062e-32	1.74345e-30	0.856655	0.465718
EIF3M	11.8482	1.11344	2.1999e-32	1.76144e-30	0.880546	0.497529
PDZD8	11.8451	2.26936	2.28241e-32	1.82179e-30	0.525597	0.118127
PNN	11.8031	1.25081	3.76003e-32	2.98257e-30	0.791809	0.377471
HSPA1B	11.7145	2.16349	1.07406e-31	8.49342e-30	0.532423	0.127573
CHD9	11.7091	1.56095	1.14479e-31	8.91472e-30	0.634812	0.209159
EPB41L4A-AS1	11.7042	1.40851	1.21344e-31	9.42056e-30	0.703072	0.268661
NIPSNAP3A	11.6797	2.59984	1.61833e-31	1.2488e-29	0.474403	0.0688576
RNASEH2B	11.6779	1.45058	1.65404e-31	1.27251e-29	0.68942	0.252489
KIT	11.6492	7.25375	2.31586e-31	1.76572e-29	0.395904	0.00264976
RAB34	11.6362	2.86331	2.69792e-31	2.0509e-29	0.457338	0.0566511
PAFAH1B3	11.6204	2.14974	3.24481e-31	2.45931e-29	0.515358	0.105134
HMGN3	11.6197	1.15164	3.27332e-31	2.47358e-29	0.83959	0.435411
PBX1	11.5885	5.93591	4.71364e-31	3.53067e-29	0.395904	0.00405829
SEPTIN11	11.5755	2.38343	5.4839e-31	4.0956e-29	0.488055	0.0808087
ZMIZ1	11.5742	1.67985	5.56998e-31	4.14777e-29	0.580205	0.157948
LUC7L3	11.573	1.27046	5.6452e-31	4.19156e-29	0.761092	0.321015
IQGAP2	11.5682	1.21823	5.97239e-31	4.42165e-29	0.836177	0.436964
TMED3	11.5508	1.85344	7.30941e-31	5.39586e-29	0.556314	0.142506
RFX2	11.54	2.41092	8.29473e-31	6.10559e-29	0.488055	0.0884211
LINC02573	11.53	12.9354	9.31846e-31	6.81983e-29	0.389078	4.74787e-05
SMARCC1	11.5145	1.36824	1.11566e-30	8.14175e-29	0.709898	0.288155
MYADM	11.5104	1.32351	1.16905e-30	8.50708e-29	0.788396	0.392766
MPC2	11.4569	1.37674	2.17057e-30	1.57502e-28	0.696246	0.256624
HIST1H2AC	11.434	1.64411	2.82759e-30	2.04018e-28	0.573379	0.167799
LAT2	11.4145	1.66921	3.54084e-30	2.54045e-28	0.573379	0.156266
HSH2D	11.4059	1.6721	3.908e-30	2.79603e-28	0.580205	0.16467
HADH	11.3966	2.28834	4.34576e-30	3.10054e-28	0.494881	0.0939603
HSPD1	11.3962	1.23256	4.36924e-30	3.10861e-28	0.774744	0.356083
UBE2E3	11.3851	1.29754	4.96335e-30	3.5215e-28	0.692833	0.24794
HOXA9	11.3701	7.85003	5.89311e-30	4.15806e-28	0.385666	0.0019308
TMEM173	11.3537	1.4431	7.11107e-30	5.00361e-28	0.634812	0.202786
MTHFD2L	11.3318	2.35993	9.12674e-30	6.40427e-28	0.47099	0.072934
ZCRB1	11.3295	1.61945	9.37387e-30	6.55966e-28	0.580205	0.159544
SEM1	11.3273	1.11047	9.61245e-30	6.70823e-28	0.83959	0.43438
DUT	11.322	1.18838	1.02115e-29	7.1069e-28	0.771331	0.348728
HEBP1	11.3142	1.93536	1.11591e-29	7.74529e-28	0.522184	0.117232
PCDH9	11.3131	4.53449	1.12976e-29	7.82015e-28	0.399317	0.0152293
GSN	11.3118	2.2984	1.14648e-29	7.91442e-28	0.488055	0.093187
NDUFS4	11.2786	1.38513	1.67426e-29	1.15267e-27	0.645051	0.204038
PTOV1	11.2613	1.40748	2.03744e-29	1.39893e-27	0.651877	0.218657
WRNIP1	11.2519	1.6787	2.26695e-29	1.55234e-27	0.556314	0.14349
CPXM1	11.2027	8.6768	3.95288e-29	2.69238e-27	0.37884	0.000728006
TESPA1	11.195	1.38315	4.31239e-29	2.92167e-27	0.662116	0.24303
NDUFB5	11.1891	1.22866	4.61088e-29	3.11564e-27	0.716724	0.269175
ATP6V0A2	11.1791	2.37272	5.16182e-29	3.47871e-27	0.477816	0.0893684
LRRFIP2	11.1729	1.56916	5.53329e-29	3.71925e-27	0.593857	0.185685
AKR1A1	11.1722	1.39973	5.57885e-29	3.74003e-27	0.65529	0.228162
HIST3H2A	11.1705	1.75562	5.68631e-29	3.80209e-27	0.552901	0.146894
CAMLG	11.1634	1.26879	6.15753e-29	4.10641e-27	0.713311	0.287929
SNHG32	11.1466	1.36697	7.43994e-29	4.93587e-27	0.675768	0.258569
CD109	11.1399	4.20675	8.02311e-29	5.30897e-27	0.395904	0.0172619
HSBP1	11.1387	1.32029	8.12745e-29	5.36412e-27	0.648464	0.214484
WDFY2	11.1379	1.53099	8.20286e-29	5.39993e-27	0.604096	0.191581
BAALC	11.099	6.51409	1.26926e-28	8.27026e-27	0.37884	0.0038096
TXNL1	11.0881	1.30077	1.43274e-28	9.31169e-27	0.686007	0.254185
CUX1	11.0755	1.09548	1.65028e-28	1.06713e-26	0.730375	0.276262
CCDC88A	11.0604	1.73567	1.95153e-28	1.25557e-26	0.532423	0.130693
RAPGEF2	11.0417	1.65096	2.40314e-28	1.53837e-26	0.566553	0.163001
SNX5	11.0361	1.54412	2.55939e-28	1.6343e-26	0.607509	0.206803
RTN3	11.022	1.28588	2.99265e-28	1.89673e-26	0.675768	0.259649
IP6K2	11.0214	1.51551	3.01218e-28	1.90439e-26	0.583618	0.169196
COL24A1	11.0155	5.82368	3.21581e-28	2.0281e-26	0.37884	0.00681206
MEST	10.9869	4.3314	4.4203e-28	2.78087e-26	0.389078	0.0155979
LMNA	10.9775	1.84991	4.90244e-28	3.07661e-26	0.522184	0.132384
TAFA2	10.9652	2.53963	5.61929e-28	3.51207e-26	0.450512	0.070187
LRBA	10.9522	1.24639	6.48246e-28	4.01881e-26	0.716724	0.317497
TCP1	10.9157	1.28021	9.69959e-28	5.99871e-26	0.675768	0.246123
HPGDS	10.8974	8.7443	1.18627e-27	7.3188e-26	0.368601	0.00083879
SMIM3	10.8835	2.60314	1.38109e-27	8.50018e-26	0.430034	0.0528211
SLC25A29	10.8778	2.68013	1.47043e-27	9.02828e-26	0.430034	0.051849
ETS2	10.8705	2.06013	1.59392e-27	9.76307e-26	0.488055	0.107182
CDK4	10.8543	1.73806	1.90209e-27	1.16228e-25	0.535836	0.139436
RBPMS	10.844	7.21095	2.12973e-27	1.29827e-25	0.368601	0.00253446
NUTM2A-AS1	10.8323	1.38928	2.41907e-27	1.47114e-25	0.641638	0.249591
REC8	10.816	2.85964	2.88977e-27	1.74907e-25	0.423208	0.0510396
MRPL57	10.789	1.11972	3.87873e-27	2.34209e-25	0.78157	0.365215
CCT4	10.7762	1.05585	4.46114e-27	2.68742e-25	0.819113	0.425427
DEPTOR	10.7566	6.11612	5.51599e-27	3.30726e-25	0.368601	0.005347
CLTA	10.7393	1.12086	6.65237e-27	3.97927e-25	0.757679	0.336162
UBE2E1	10.7214	1.34678	8.07637e-27	4.80854e-25	0.624573	0.209673
NT5M	10.7183	3.93217	8.35232e-27	4.96128e-25	0.37884	0.0141192
RBBP4	10.7044	1.1294	9.70654e-27	5.75231e-25	0.761092	0.343065
LINC02256	10.7005	1.48718	1.0125e-26	5.98638e-25	0.576792	0.177082
ZNF326	10.6975	1.7235	1.04559e-26	6.16775e-25	0.525597	0.134851
MGST2	10.6864	2.38379	1.17827e-26	6.93443e-25	0.443686	0.0700559
CTNNBL1	10.6709	1.76098	1.39328e-26	8.18094e-25	0.532423	0.158095
EIF4G3	10.644	1.30604	1.86049e-26	1.08992e-24	0.638225	0.228965
HADHA	10.6283	1.07875	2.20177e-26	1.2869e-24	0.78157	0.369795
TEC	10.6206	3.45023	2.39081e-26	1.3942e-24	0.392491	0.0291926
NASP	10.5361	1.15809	5.88724e-26	3.42533e-24	0.730375	0.321306
STRBP	10.5219	2.00285	6.85099e-26	3.977e-24	0.467577	0.0917084
CCNG1	10.5166	1.31657	7.24614e-26	4.18735e-24	0.62116	0.223041
FSCN1	10.5135	3.05371	7.48464e-26	4.31541e-24	0.399317	0.0373567
IDH2	10.5126	1.20545	7.55411e-26	4.34566e-24	0.662116	0.24615
SERPING1	10.5067	4.23403	8.04734e-26	4.61899e-24	0.372014	0.0154328
STOML2	10.5009	1.392	8.55949e-26	4.90194e-24	0.59727	0.19464
KIAA1211	10.4957	8.50949	9.045e-26	5.1684e-24	0.354949	0.000732528
HMG20B	10.4823	1.52202	1.04137e-25	5.92267e-24	0.546075	0.156811
AMD1	10.4766	1.03237	1.10674e-25	6.2679e-24	0.812287	0.442062
HSPA1A	10.4681	1.77894	1.2105e-25	6.84038e-24	0.508532	0.133193
UQCRC2	10.4646	1.06371	1.25601e-25	7.08193e-24	0.767918	0.339628
IGF2BP2	10.4552	3.39579	1.3867e-25	7.80158e-24	0.389078	0.0321928
PFDN4	10.4278	1.32779	1.85122e-25	1.0324e-23	0.583618	0.178649
FLT3	10.4256	4.42693	1.89529e-25	1.05467e-23	0.372014	0.0202304
MLF2	10.4117	1.15454	2.19295e-25	1.21239e-23	0.720137	0.310237
NONO	10.4022	1.06146	2.42392e-25	1.33719e-23	0.819113	0.409341
NAA38	10.4	1.17512	2.4797e-25	1.36501e-23	0.733788	0.368143
GRHPR	10.372	1.52405	3.32614e-25	1.82701e-23	0.546075	0.158151
BEX4	10.3716	1.35818	3.33964e-25	1.8305e-23	0.576792	0.176028
PEBP1	10.3423	1.01113	4.53698e-25	2.47614e-23	0.83959	0.437373
PRDX3	10.3146	1.3748	6.05465e-25	3.28339e-23	0.573379	0.182465
EAF2	10.2861	1.61621	8.14085e-25	4.39606e-23	0.494881	0.118434
SOCS2	10.2857	3.03638	8.17067e-25	4.40285e-23	0.392491	0.0377139
AHCY	10.2568	1.88468	1.10311e-24	5.91927e-23	0.474403	0.106241
TUBA1C	10.2544	1.16962	1.13117e-24	6.05708e-23	0.658703	0.266036
PHACTR4	10.2533	1.60354	1.14345e-24	6.11004e-23	0.525597	0.15504
DCTN2	10.2323	1.22132	1.42061e-24	7.57522e-23	0.627986	0.224945
CCDC171	10.2312	4.47246	1.43752e-24	7.64942e-23	0.361775	0.0147998
RHEX	10.2279	4.18913	1.48733e-24	7.898e-23	0.361775	0.0143114
GNAI1	10.2014	5.68848	1.95396e-24	1.03329e-22	0.351536	0.00665832
TRIM58	10.193	3.42997	2.12981e-24	1.12164e-22	0.358362	0.0117408
AL034397.3	10.1909	2.51392	2.1773e-24	1.14429e-22	0.412969	0.0617403
PARP1	10.1786	1.1794	2.47123e-24	1.2961e-22	0.617747	0.208547
STXBP5	10.1736	1.96068	2.60112e-24	1.36143e-22	0.477816	0.121125
COMMD7	10.169	1.07132	2.72826e-24	1.42505e-22	0.682594	0.25674
NAALADL2	10.1053	4.68104	5.23413e-24	2.71177e-22	0.354949	0.0123648
ZFAND1	10.0564	1.3091	8.60574e-24	4.44056e-22	0.566553	0.175847
IGBP1	10.0518	1.01825	9.01722e-24	4.64351e-22	0.78157	0.373092
RUNX1	10.0287	1.01014	1.14008e-23	5.84738e-22	0.778157	0.375737
PRMT1	10.0281	1.10866	1.14665e-23	5.86927e-22	0.68942	0.280649
YIPF3	10.0205	1.38027	1.23864e-23	6.32746e-22	0.556314	0.174663
PTTG1IP	10.0168	1.32855	1.28606e-23	6.55658e-22	0.56314	0.178533
STAM	10.0117	1.78824	1.35459e-23	6.89222e-22	0.457338	0.0944147
MRPL45	10.0013	1.72428	1.5044e-23	7.63925e-22	0.481229	0.118993
CNRIP1	9.99896	9.936	1.54e-23	7.80452e-22	0.337884	0.00058557
C11orf74	9.98726	3.95955	1.73301e-23	8.76525e-22	0.358362	0.0185302
C19orf48	9.98337	2.16743	1.8024e-23	9.09819e-22	0.426621	0.0729182
GSE1	9.97044	1.61551	2.05323e-23	1.03235e-21	0.491468	0.126919
NCOA4	9.95009	1.0007	2.51962e-23	1.26189e-21	0.692833	0.301223
SNRPD1	9.94728	1.09645	2.59162e-23	1.29541e-21	0.703072	0.303135
DARS	9.93962	1.17958	2.79899e-23	1.39632e-21	0.631399	0.237253
DPPA4	9.93703	6.8983	2.87264e-23	1.43019e-21	0.337884	0.00226993
TOX	9.93684	1.68037	2.87807e-23	1.43019e-21	0.47099	0.110517
TSPAN2	9.93533	2.97015	2.92198e-23	1.44919e-21	0.385666	0.0449872
CUEDC2	9.93393	1.2627	2.96349e-23	1.46693e-21	0.580205	0.191429
SRP72	9.93236	1.07567	3.01037e-23	1.48725e-21	0.68942	0.28893
KDM1A	9.92249	1.67073	3.32354e-23	1.6388e-21	0.484642	0.122599
AFF3	9.90358	1.62231	4.01653e-23	1.97289e-21	0.477816	0.120673
CHST11	9.9033	1.11866	4.02747e-23	1.97447e-21	0.723549	0.355543
CCT6A	9.89081	1.0764	4.56312e-23	2.22851e-21	0.713311	0.319875
ADAM28	9.87755	2.46379	5.20884e-23	2.53901e-21	0.395904	0.0532213
PDLIM1	9.87693	1.88881	5.24143e-23	2.55003e-21	0.423208	0.0734246
BAZ2B	9.87325	1.44726	5.43731e-23	2.6403e-21	0.525597	0.15989
TAOK3	9.87156	1.02264	5.52985e-23	2.68014e-21	0.771331	0.389831
NBDY	9.85265	1.09541	6.67597e-23	3.2295e-21	0.692833	0.297461
CD164	9.83413	1.02733	8.0261e-23	3.87529e-21	0.791809	0.426069
SYNC	9.83255	1.4155	8.15238e-23	3.92143e-21	0.52901	0.155909
RAMP1	9.83159	3.44856	8.23075e-23	3.95169e-21	0.358362	0.0217972
AFF1	9.82508	1.39033	8.78057e-23	4.19203e-21	0.56314	0.199797
SCHIP1	9.79889	9.8327	1.13825e-22	5.40395e-21	0.331058	0.000461221
REPIN1	9.78722	1.69965	1.27757e-22	6.04291e-21	0.467577	0.111756
EVA1B	9.78532	2.60959	1.30185e-22	6.14638e-21	0.389078	0.0505874
PTRHD1	9.78015	1.2147	1.37003e-22	6.44443e-21	0.617747	0.246215
IGSF10	9.77442	7.98436	1.44988e-22	6.79502e-21	0.331058	0.00115984
VAT1	9.71606	2.27444	2.57555e-22	1.19826e-20	0.412969	0.0725949
MAZ	9.71541	1.01188	2.59201e-22	1.20373e-20	0.761092	0.388475
RUNX2	9.67786	2.29477	3.7447e-22	1.72648e-20	0.447099	0.115441
BCAT1	9.67174	3.76756	3.97552e-22	1.8296e-20	0.351536	0.0228802
UBR5-AS1	9.66179	3.21114	4.38152e-22	2.01282e-20	0.361775	0.0307119
ARL2	9.65754	1.36358	4.56715e-22	2.09433e-20	0.518771	0.151886
SNRPE	9.64627	1.13469	5.09775e-22	2.33345e-20	0.65529	0.282692
ITGA9	9.64182	6.95764	5.32372e-22	2.43253e-20	0.327645	0.00204836
MAGED2	9.63051	1.29604	5.94366e-22	2.70611e-20	0.535836	0.163408
HADHB	9.62059	1.23328	6.54568e-22	2.96962e-20	0.569966	0.193193
LRMDA	9.61059	1.11845	7.2138e-22	3.25539e-20	0.525597	0.157659
MMADHC	9.60517	1.07479	7.6033e-22	3.42511e-20	0.651877	0.258949
SDCCAG8	9.60108	1.29257	7.91107e-22	3.55748e-20	0.546075	0.179922
MAN2A2	9.5964	2.15419	8.27852e-22	3.70965e-20	0.406143	0.0685275
NCF4	9.59375	1.51575	8.49434e-22	3.79969e-20	0.484642	0.132083
MAP4K5	9.58828	1.27248	8.95632e-22	3.99934e-20	0.546075	0.180475
RPAIN	9.57551	1.16024	1.0136e-21	4.51036e-20	0.587031	0.206521
TIA1	9.57272	1.19652	1.04128e-21	4.62545e-20	0.559727	0.182806
TOP2B	9.56355	1.24965	1.13783e-21	5.03684e-20	0.583618	0.219338
SLC39A8	9.56088	2.11575	1.1676e-21	5.15076e-20	0.419795	0.0842701
ACOT13	9.55793	2.13191	1.20134e-21	5.29046e-20	0.406143	0.0677362
EFCAB2	9.54477	1.22693	1.36409e-21	5.99684e-20	0.590444	0.228745
PKD2	9.53662	2.87518	1.47556e-21	6.47573e-20	0.368601	0.0392807
SCRN2	9.53297	1.4988	1.52844e-21	6.68481e-20	0.467577	0.111896
STT3B	9.53003	1.10116	1.57232e-21	6.865e-20	0.706485	0.329757
FBXO7	9.52384	1.20618	1.66892e-21	7.27434e-20	0.631399	0.271544
ITPR1	9.52063	1.30218	1.72139e-21	7.49026e-20	0.546075	0.184513
TRIM28	9.51342	1.08847	1.8449e-21	8.01402e-20	0.672355	0.304415
TMEM256	9.48988	1.00717	2.313e-21	9.99639e-20	0.723549	0.354568
ZSCAN18	9.48061	1.87725	2.52793e-21	1.09068e-19	0.426621	0.0870374
PSMB7	9.45938	1.07188	3.09769e-21	1.32977e-19	0.662116	0.280343
FRMD4B	9.43553	1.99059	3.89023e-21	1.65884e-19	0.416382	0.083169
FAM228B	9.43009	1.8262	4.09752e-21	1.74141e-19	0.430034	0.091315
GCSH	9.41409	2.539	4.77213e-21	2.02475e-19	0.372014	0.0438997
ZKSCAN1	9.40517	1.49275	5.19469e-21	2.20038e-19	0.488055	0.138658
N4BP2	9.40404	1.96796	5.25054e-21	2.22035e-19	0.423208	0.0916722
MGLL	9.39878	3.14908	5.52004e-21	2.33046e-19	0.348123	0.027246
CREB3L4	9.39479	3.75893	5.7331e-21	2.41642e-19	0.337884	0.0172031
GALNT1	9.38741	1.86223	6.14964e-21	2.58514e-19	0.433447	0.0990269
MDK	9.38734	5.59897	6.15364e-21	2.58514e-19	0.324232	0.00730719
TPRKB	9.37959	1.28054	6.62298e-21	2.77774e-19	0.539249	0.178203
CCS	9.37378	1.3706	6.99775e-21	2.92531e-19	0.518771	0.167197
CTSF	9.36229	2.31482	7.80283e-21	3.25653e-19	0.37884	0.0497576
VEZT	9.34895	1.62487	8.85194e-21	3.68836e-19	0.450512	0.109961
CAPRIN1	9.33396	1.1694	1.01989e-20	4.2289e-19	0.590444	0.225144
PLEKHA5	9.30721	2.95806	1.31239e-20	5.40662e-19	0.354949	0.0344966
ANTXR2	9.28162	1.43851	1.66927e-20	6.85476e-19	0.515358	0.175929
TMEM18	9.25402	1.26022	2.16211e-20	8.85009e-19	0.518771	0.161773
HIST1H2BC	9.25364	1.51484	2.16966e-20	8.86681e-19	0.484642	0.148172
LPCAT2	9.23567	2.73354	2.56686e-20	1.04566e-18	0.365188	0.0480054
HPRT1	9.2314	1.35962	2.67107e-20	1.08638e-18	0.501706	0.150885
BMP2K	9.23065	1.75656	2.68991e-20	1.0923e-18	0.43686	0.108749
HIST1H1C	9.20916	1.16975	3.28685e-20	1.32837e-18	0.587031	0.245878
TMEM220	9.19092	3.00905	3.89501e-20	1.56671e-18	0.34471	0.0276981
CHRM3	9.17768	2.6258	4.40489e-20	1.76902e-18	0.368601	0.0510463
CARD19	9.17563	1.4114	4.48952e-20	1.80018e-18	0.484642	0.146343
CEP170	9.15462	1.48699	5.45516e-20	2.17712e-18	0.477816	0.140774
HEMGN	9.14803	4.34696	5.79803e-20	2.30675e-18	0.320819	0.0103255
TATDN1	9.13	1.3361	6.84973e-20	2.72093e-18	0.501706	0.156587
GGCT	9.09591	1.68174	9.38002e-20	3.70301e-18	0.430034	0.100166
PHF14	9.06876	1.14292	1.20375e-19	4.72293e-18	0.566553	0.211352
SMARCE1	9.03536	1.03191	1.63463e-19	6.36458e-18	0.607509	0.243916
ATXN10	9.03297	1.05863	1.67074e-19	6.49527e-18	0.593857	0.227574
AK3	9.02317	1.4777	1.82729e-19	7.08236e-18	0.447099	0.110487
KLF10	9.0163	1.25703	1.94557e-19	7.52937e-18	0.532423	0.193724
CAPG	9.01364	1.21508	1.9933e-19	7.70242e-18	0.539249	0.193503
MPG	9.01281	1.0614	2.00838e-19	7.74893e-18	0.59727	0.228099
IRF2BP2	9.00589	1.0792	2.13915e-19	8.24107e-18	0.634812	0.275324
GMDS-DT	8.99945	1.45257	2.26854e-19	8.71325e-18	0.464164	0.131387
GOLPH3	8.99365	1.16715	2.39149e-19	9.1717e-18	0.590444	0.241395
GUCY1B1	8.9719	3.62526	2.91441e-19	1.11437e-17	0.317406	0.0127017
MMRN1	8.97013	4.62434	2.96169e-19	1.13075e-17	0.31058	0.00673971
PROM1	8.96923	7.88519	2.98596e-19	1.13832e-17	0.303754	0.000956356
YWHAG	8.95799	1.56013	3.30649e-19	1.25489e-17	0.457338	0.134536
SPATC1L	8.95299	2.10601	3.45968e-19	1.31109e-17	0.375427	0.0595405
ACSM3	8.93785	3.14161	3.96828e-19	1.49937e-17	0.341297	0.0352043
ANKRD10	8.93011	1.00205	4.25589e-19	1.6033e-17	0.610922	0.243055
ADA	8.92621	1.53874	4.40847e-19	1.65834e-17	0.457338	0.129101
LYPLA1	8.92335	1.0561	4.52409e-19	1.69933e-17	0.593857	0.234983
PAPSS1	8.92129	1.57907	4.60898e-19	1.72867e-17	0.43686	0.111695
CKAP2	8.91282	1.95238	4.9749e-19	1.86045e-17	0.389078	0.0718352
CRYGD	8.90124	14.8094	5.52262e-19	2.05925e-17	0.300341	9.04355e-06
ACADM	8.89603	1.37232	5.78807e-19	2.15509e-17	0.453925	0.118794
MAPK8	8.89513	1.18143	5.83508e-19	2.16943e-17	0.539249	0.194785
SMARCB1	8.86651	1.06468	7.54758e-19	2.78584e-17	0.566553	0.210084
TMEM159	8.84046	1.79712	9.53214e-19	3.50821e-17	0.392491	0.0746478
TRIM24	8.8188	2.08742	1.15695e-18	4.19161e-17	0.385666	0.0762914
SCAI	8.80537	1.86008	1.30426e-18	4.7186e-17	0.395904	0.0820906
SNCA	8.79851	2.76222	1.38647e-18	5.00896e-17	0.331058	0.0297849
C11orf49	8.79304	2.00488	1.45567e-18	5.25152e-17	0.382253	0.070915
HIST1H1D	8.77123	1.01292	1.76719e-18	6.34846e-17	0.587031	0.236066
ZNF804A	8.77102	2.69171	1.77049e-18	6.35139e-17	0.341297	0.0395836
CDKN1C	8.76974	1.5237	1.79078e-18	6.41515e-17	0.375427	0.0648898
NT5C	8.76679	1.05156	1.83828e-18	6.57608e-17	0.573379	0.223358
BTK	8.76336	1.85333	1.89517e-18	6.76069e-17	0.392491	0.0827847
NMI	8.7569	1.23732	2.00694e-18	7.1494e-17	0.494881	0.159662
FIBP	8.74946	1.0567	2.14383e-18	7.62643e-17	0.56314	0.209747
LAGE3	8.73641	1.13643	2.40644e-18	8.54873e-17	0.525597	0.181396
TP53BP1	8.72383	1.69417	2.68947e-18	9.52766e-17	0.40273	0.0877202
ABCC1	8.70815	1.39101	3.08887e-18	1.08972e-16	0.484642	0.16105
SLC50A1	8.70582	1.47417	3.15285e-18	1.11076e-16	0.433447	0.113115
EREG	8.70379	1.66773	3.20982e-18	1.12927e-16	0.382253	0.0743267
ATP1B1	8.6976	3.8118	3.38986e-18	1.19097e-16	0.313993	0.0181798
KIF9	8.69203	1.82673	3.56006e-18	1.24734e-16	0.392491	0.0813106
TNFRSF1A	8.69132	1.2819	3.58247e-18	1.25347e-16	0.47099	0.143467
NPDC1	8.67044	2.3893	4.30444e-18	1.50197e-16	0.351536	0.0497712
FTX	8.66992	1.20374	4.32423e-18	1.50682e-16	0.532423	0.207238
MAGED1	8.66831	1.3998	4.3858e-18	1.52411e-16	0.443686	0.119626
VPS72	8.65247	1.30883	5.0395e-18	1.74653e-16	0.464164	0.13576
GRB10	8.6474	4.29372	5.26842e-18	1.82092e-16	0.307167	0.0137598
TARBP1	8.64217	1.84015	5.51539e-18	1.90114e-16	0.392491	0.0837501
ITPR2	8.6282	1.22382	6.23231e-18	2.14247e-16	0.549488	0.228576
HIST1H2AE	8.62713	2.4842	6.29084e-18	2.15679e-16	0.351536	0.0528867
CCDC14	8.62088	1.6901	6.64441e-18	2.26887e-16	0.399317	0.0872613
NME1	8.61579	1.50055	6.94583e-18	2.36863e-16	0.453925	0.138276
ARHGAP22	8.58197	4.25849	9.32575e-18	3.15495e-16	0.303754	0.012618
PRKG2	8.5662	5.85469	1.06953e-17	3.6135e-16	0.293515	0.00392264
SMC4	8.54423	1.62335	1.294e-17	4.34888e-16	0.412969	0.1041
ETFRF1	8.53593	1.2747	1.39027e-17	4.66014e-16	0.474403	0.149045
SPIN1	8.53439	1.83542	1.40895e-17	4.71657e-16	0.389078	0.0842837
GAPT	8.52059	1.89174	1.58745e-17	5.30022e-16	0.375427	0.0744985
CFAP20	8.50402	1.51169	1.83137e-17	6.09074e-16	0.426621	0.116067
SLC25A36	8.50326	1.07275	1.84346e-17	6.12297e-16	0.52901	0.189496
TFRC	8.4741	1.26665	2.36908e-17	7.82808e-16	0.488055	0.169099
IGHM	8.46814	2.74837	2.49352e-17	8.2074e-16	0.34471	0.0573
GSTM2	8.45713	1.57037	2.74027e-17	9.00799e-16	0.40273	0.0943672
TPGS2	8.45032	1.41903	2.90515e-17	9.50108e-16	0.443686	0.130268
CYB5R3	8.44357	1.00102	3.07797e-17	1.00456e-15	0.56314	0.226713
PTBP2	8.44351	1.48734	3.07952e-17	1.00456e-15	0.430034	0.122034
TAL1	8.44101	4.41508	3.14608e-17	1.02496e-15	0.290102	0.00432282
FBXW9	8.43308	3.97114	3.36671e-17	1.09545e-15	0.300341	0.0134116
DPY19L2	8.42173	5.32648	3.70976e-17	1.204e-15	0.290102	0.0049943
ACBD6	8.41356	1.01114	3.97753e-17	1.28926e-15	0.552901	0.210642
MRPS33	8.38249	1.19755	5.18186e-17	1.66904e-15	0.491468	0.170826
ING4	8.38186	1.26798	5.20984e-17	1.67594e-15	0.457338	0.139456
GP1BB	8.37786	2.69672	5.3901e-17	1.73175e-15	0.303754	0.0183087
PAICS	8.37593	1.89022	5.47907e-17	1.75591e-15	0.375427	0.0783827
WBP1	8.37263	1.10462	5.63467e-17	1.80126e-15	0.525597	0.196754
RGS1	8.36601	1.4126	5.96038e-17	1.903e-15	0.474403	0.178319
ZNF667-AS1	8.33468	3.08838	7.7705e-17	2.46246e-15	0.31058	0.0242412
CALN1	8.3327	7.13016	7.90179e-17	2.50096e-15	0.283276	0.00201897
RUVBL2	8.32835	1.29131	8.1974e-17	2.58811e-15	0.443686	0.130632
HEATR5B	8.32687	1.4496	8.30087e-17	2.61754e-15	0.440273	0.137326
ZBTB16	8.31845	1.18147	8.91208e-17	2.79991e-15	0.447099	0.131715
TNRC18	8.30397	1.40383	1.00686e-16	3.13821e-15	0.433447	0.130541
SIL1	8.3039	1.49034	1.00749e-16	3.13821e-15	0.412969	0.109361
DTD1	8.29432	1.16957	1.09205e-16	3.38921e-15	0.481229	0.161803
HHEX	8.27152	1.9773	1.3226e-16	4.07992e-15	0.365188	0.0757262
HNRNPAB	8.27037	1.0205	1.33546e-16	4.11462e-15	0.576792	0.25234
HMGA2	8.26851	8.36911	1.35645e-16	4.17428e-15	0.279863	0.00083879
ZNF280D	8.26531	1.37821	1.39334e-16	4.28263e-15	0.43686	0.133227
CBFA2T3	8.2616	2.40613	1.43735e-16	4.41261e-15	0.334471	0.048955
FMC1	8.25565	1.27068	1.51082e-16	4.63257e-15	0.447099	0.136191
SHMT2	8.22883	1.12725	1.89055e-16	5.77611e-15	0.464164	0.146123
CEP83	8.22441	1.79716	1.96146e-16	5.98563e-15	0.368601	0.0747518
MLEC	8.21648	1.41219	2.09562e-16	6.37977e-15	0.440273	0.140211
CTDSPL	8.21411	3.06459	2.13745e-16	6.49937e-15	0.296928	0.0163892
FKBP4	8.20559	1.57396	2.29465e-16	6.96907e-15	0.399317	0.10139
RFX7	8.20237	1.47732	2.35692e-16	7.14123e-15	0.416382	0.116859
ZMYND8	8.19848	1.50758	2.43445e-16	7.35866e-15	0.430034	0.135859
BSCL2	8.19201	1.51426	2.56894e-16	7.74685e-15	0.399317	0.101184
MZB1	8.19092	3.26973	2.59238e-16	7.80832e-15	0.307167	0.0285008
CEP70	8.18405	2.75039	2.74468e-16	8.2476e-15	0.31058	0.0276394
ATXN7L3B	8.18125	1.15707	2.80917e-16	8.43148e-15	0.477816	0.160912
G6PC3	8.16864	2.2387	3.11881e-16	9.32795e-15	0.337884	0.0526697
CFAP36	8.16529	1.12952	3.2066e-16	9.56811e-15	0.443686	0.129067
TXNDC5	8.16038	1.91925	3.33985e-16	9.95275e-15	0.348123	0.0600763
SCMH1	8.16025	1.82786	3.3433e-16	9.95275e-15	0.372014	0.082077
TMEM69	8.13935	1.61581	3.97422e-16	1.18172e-14	0.385666	0.0916609
CPT1A	8.13741	1.41284	4.0384e-16	1.1994e-14	0.409556	0.111331
NLK	8.11946	2.42006	4.68278e-16	1.38115e-14	0.34471	0.0664882
LETMD1	8.11656	1.04223	4.79594e-16	1.41289e-14	0.525597	0.205076
AL450998.2	8.11485	1.42058	4.86401e-16	1.4313e-14	0.40273	0.104406
PSMB5	8.10991	1.53523	5.06551e-16	1.48716e-14	0.395904	0.100361
MAP7D3	8.09256	2.36231	5.84222e-16	1.7093e-14	0.327645	0.046294
DNAAF2	8.09083	1.34407	5.9258e-16	1.73177e-14	0.433447	0.131448
NDUFAF6	8.07687	1.94956	6.64482e-16	1.93526e-14	0.365188	0.0808471
AC008014.1	8.07472	1.95067	6.76322e-16	1.9675e-14	0.358362	0.0742566
VKORC1	8.06989	1.05862	7.03634e-16	2.03998e-14	0.508532	0.189747
MAN1A1	8.06461	1.20039	7.34691e-16	2.1276e-14	0.447099	0.142863
NME7	8.05949	2.12001	7.66128e-16	2.21613e-14	0.337884	0.0551566
FKBP3	8.04575	1.06827	8.57169e-16	2.47668e-14	0.474403	0.159691
CAPN1	8.03887	1.00369	9.06742e-16	2.61695e-14	0.508532	0.187147
PARVB	8.03858	1.26656	9.08836e-16	2.61729e-14	0.406143	0.110453
JAGN1	8.03857	1.04881	9.08911e-16	2.61729e-14	0.47099	0.15379
C11orf1	8.03633	1.39967	9.2566e-16	2.66252e-14	0.395904	0.0979756
TFG	8.02726	1.22251	9.96737e-16	2.86374e-14	0.450512	0.145653
ZNF433-AS1	8.02155	1.37	1.04421e-15	2.99676e-14	0.409556	0.111819
FES	7.99641	1.70427	1.281e-15	3.64765e-14	0.365188	0.0799314
ZNF580	7.99248	1.26417	1.32255e-15	3.76174e-14	0.447099	0.147139
WASHC1	7.99224	1.05335	1.32509e-15	3.76478e-14	0.532423	0.222257
LINC00173	7.98364	3.95021	1.42082e-15	4.02781e-14	0.286689	0.0157516
PRKAR2B	7.96807	2.17966	1.61173e-15	4.54883e-14	0.31058	0.0377862
MAPKAPK3	7.95988	1.09643	1.72211e-15	4.84964e-14	0.484642	0.176327
ABCC4	7.94722	2.52362	1.90741e-15	5.342e-14	0.313993	0.0398436
ARMC8	7.94217	1.1852	1.98676e-15	5.55814e-14	0.47099	0.168714
SERPINE2	7.94081	3.75035	2.00869e-15	5.61243e-14	0.283276	0.0126881
HDGFL3	7.93584	2.59146	2.0907e-15	5.82342e-14	0.307167	0.0326834
MRPS27	7.9195	1.39203	2.3846e-15	6.61319e-14	0.409556	0.117756
DST	7.91716	2.8571	2.42999e-15	6.73177e-14	0.303754	0.0321837
NT5C2	7.90267	1.04508	2.73e-15	7.53834e-14	0.505119	0.197443
PXMP2	7.89609	2.73031	2.87785e-15	7.93802e-14	0.303754	0.0312138
HIST1H2AM	7.8949	1.50298	2.90545e-15	8.00551e-14	0.389078	0.103085
SEPTIN5	7.87063	3.80862	3.52857e-15	9.68064e-14	0.273038	0.00616996
YARS	7.86687	1.03064	3.63614e-15	9.96506e-14	0.464164	0.153598
AC090152.1	7.86236	2.27045	3.76969e-15	1.032e-13	0.313993	0.0397826
FAM216A	7.8601	2.91557	3.83842e-15	1.04969e-13	0.300341	0.030427
AGPAT5	7.85639	1.75751	3.95364e-15	1.07774e-13	0.368601	0.0900512
UPF3B	7.84774	1.28845	4.23588e-15	1.15344e-13	0.419795	0.125737
TASP1	7.84613	1.48301	4.2907e-15	1.16713e-13	0.40273	0.117442
MTF2	7.84286	1.12075	4.40389e-15	1.19664e-13	0.453925	0.150464
SPTLC2	7.84173	1.05135	4.44398e-15	1.20625e-13	0.481229	0.177636
MLLT10	7.83993	1.00398	4.50783e-15	1.22228e-13	0.501706	0.188307
TPM1	7.83018	2.27541	4.8719e-15	1.3182e-13	0.313993	0.0436487
HAT1	7.82768	1.09362	4.96964e-15	1.34322e-13	0.474403	0.170136
GMPR	7.80481	3.35619	5.95897e-15	1.60383e-13	0.279863	0.0147726
ZNF358	7.79502	2.36723	6.44003e-15	1.73149e-13	0.313993	0.0430292
SPPL2B	7.78066	1.8616	7.21484e-15	1.93167e-13	0.348123	0.0720455
SYNGR1	7.77548	1.58353	7.51618e-15	2.01024e-13	0.348123	0.069034
PAIP1	7.76152	1.09304	8.3919e-15	2.23977e-13	0.43686	0.135974
SLC37A1	7.76137	2.00129	8.40152e-15	2.24e-13	0.341297	0.0698321
PMF1	7.75879	1.04628	8.57467e-15	2.28378e-13	0.474403	0.168425
CISD2	7.74563	1.07511	9.51094e-15	2.52833e-13	0.460751	0.161538
GATA1	7.74034	6.56546	9.91522e-15	2.62712e-13	0.262799	0.0013814
NBAS	7.73623	1.24786	1.02407e-14	2.71055e-13	0.43686	0.147842
SLC24A3	7.72368	7.22401	1.13017e-14	2.98828e-13	0.262799	0.00220889
CD59	7.71984	2.08083	1.16474e-14	3.07651e-13	0.327645	0.056728
HSD17B12	7.7179	1.33043	1.18266e-14	3.1206e-13	0.40273	0.115138
MTA1	7.68462	1.20759	1.53451e-14	4.02407e-13	0.423208	0.133517
C12orf10	7.67527	1.10943	1.65075e-14	4.32445e-13	0.453925	0.157489
CALCRL	7.66767	4.23872	1.75152e-14	4.58375e-13	0.273038	0.0135201
ARHGAP5	7.66726	1.73203	1.75709e-14	4.59362e-13	0.358362	0.0858369
HIST1H2BF	7.66661	2.78912	1.76601e-14	4.61221e-13	0.296928	0.0334363
MYCT1	7.65454	6.827	1.94003e-14	5.05636e-13	0.259386	0.000938269
PIP5K1B	7.64498	1.6955	2.08975e-14	5.42995e-13	0.351536	0.0787128
HIST1H2AI	7.63436	2.37806	2.26952e-14	5.87911e-13	0.320819	0.057872
FOPNL	7.62559	1.19735	2.42913e-14	6.28621e-13	0.392491	0.105516
ZNF711	7.62345	4.55417	2.46984e-14	6.38509e-13	0.266212	0.00771641
FRY	7.62279	1.11039	2.48249e-14	6.41129e-13	0.440273	0.152228
SPART	7.6168	1.34341	2.60038e-14	6.70898e-13	0.385666	0.104207
ZMYM4	7.60432	1.17284	2.86413e-14	7.34495e-13	0.430034	0.143736
ARMCX1	7.58696	4.41437	3.27499e-14	8.34828e-13	0.266212	0.00888981
FANCL	7.57918	2.65595	3.47737e-14	8.83771e-13	0.293515	0.0323194
HERC2	7.56915	1.12131	3.75661e-14	9.52843e-13	0.440273	0.150399
DYTN	7.56368	7.32996	3.91823e-14	9.91867e-13	0.255973	0.000655658
MALRD1	7.54384	7.40426	4.56324e-14	1.15172e-12	0.255973	0.00136105
GPSM2	7.53961	3.63586	4.71368e-14	1.18852e-12	0.273038	0.0162987
RFX3	7.50996	1.05737	5.91461e-14	1.48254e-12	0.498294	0.210213
HIBCH	7.50634	1.48191	6.08025e-14	1.52257e-12	0.365188	0.0928502
MLC1	7.50244	2.67124	6.2639e-14	1.56702e-12	0.286689	0.0280576
STAT5A	7.50085	1.27859	6.34047e-14	1.58462e-12	0.416382	0.137928
TP53I3	7.48842	3.66454	6.97062e-14	1.73871e-12	0.273038	0.0185461
HIST2H2AA3	7.48776	1.83657	7.00586e-14	1.74579e-12	0.327645	0.0622784
AC090204.1	7.46837	2.69706	8.11949e-14	2.00957e-12	0.290102	0.032801
NCOA7	7.46498	1.11757	8.33099e-14	2.05992e-12	0.460751	0.176175
TESMIN	7.45445	3.3361	9.02401e-14	2.22697e-12	0.273038	0.0184127
NRROS	7.44975	1.64821	9.35197e-14	2.30123e-12	0.351536	0.085916
RABGAP1	7.44756	1.17668	9.50812e-14	2.3374e-12	0.423208	0.143236
MGST1	7.44363	1.65583	9.7959e-14	2.40484e-12	0.341297	0.0768092
AJ009632.2	7.44355	7.33364	9.80126e-14	2.40484e-12	0.25256	0.00127288
FAHD2A	7.44113	1.93268	9.98262e-14	2.44464e-12	0.320819	0.0584575
DPF2	7.4409	1.30399	1.00001e-13	2.44657e-12	0.37884	0.103042
LINC00342	7.43456	1.6664	1.04913e-13	2.5643e-12	0.341297	0.0759749
GMPR2	7.42889	1.08757	1.09515e-13	2.66912e-12	0.430034	0.14365
DUSP10	7.42864	1.4224	1.09721e-13	2.67159e-12	0.375427	0.105262
GAMT	7.42211	1.71611	1.15269e-13	2.80133e-12	0.334471	0.0686044
KCNQ5	7.41707	1.99217	1.19736e-13	2.90712e-12	0.327645	0.068939
CASP6	7.40586	2.13859	1.30305e-13	3.15475e-12	0.313993	0.05633
TRDMT1	7.40152	1.49069	1.34638e-13	3.25347e-12	0.365188	0.0968271
CHPT1	7.39394	1.06667	1.42544e-13	3.44127e-12	0.443686	0.158016
CACNB2	7.38399	6.25111	1.53618e-13	3.70162e-12	0.25256	0.00319916
SLC12A6	7.38205	1.23774	1.55875e-13	3.75245e-12	0.412969	0.138843
MYCN	7.3813	11.2377	1.56751e-13	3.76999e-12	0.249147	9.26964e-05
KIF27	7.37609	1.98327	1.63001e-13	3.91295e-12	0.313993	0.0541257
INKA1	7.36696	4.53198	1.74564e-13	4.18658e-12	0.255973	0.00643901
TGIF2	7.35962	1.24229	1.84433e-13	4.40671e-12	0.392491	0.11814
NFU1	7.35634	1.00472	1.89015e-13	4.50778e-12	0.430034	0.141948
HOXA3	7.34903	7.69594	1.99655e-13	4.75265e-12	0.249147	0.00110331
PPM1H	7.33522	4.29004	2.2136e-13	5.25463e-12	0.259386	0.0108477
IPO11	7.32401	1.722	2.40663e-13	5.69695e-12	0.320819	0.0599655
EXD3	7.31956	1.99179	2.48787e-13	5.87836e-12	0.313993	0.0570852
HSD17B4	7.3056	1.24045	2.76042e-13	6.48039e-12	0.37884	0.106687
PRKRA	7.29828	1.11839	2.9148e-13	6.83025e-12	0.416382	0.136465
ERMP1	7.29676	2.33183	2.94786e-13	6.90139e-12	0.296928	0.0437844
MINPP1	7.28079	3.20364	3.31874e-13	7.74837e-12	0.273038	0.025019
ANKRD36C	7.27683	1.23375	3.41766e-13	7.95751e-12	0.389078	0.117234
ANKRD36	7.26618	1.08841	3.69793e-13	8.60223e-12	0.430034	0.151493
CAVIN1	7.26313	8.20945	3.78241e-13	8.79075e-12	0.245734	0.000583309
CAVIN2	7.2622	1.8079	3.80855e-13	8.83543e-12	0.276451	0.0268367
PIGP	7.26012	1.17408	3.86758e-13	8.96422e-12	0.389078	0.114905
ADGRG6	7.25221	7.93369	4.10018e-13	9.48613e-12	0.245734	0.00101514
COPB2	7.252	1.03635	4.10672e-13	9.49265e-12	0.443686	0.163037
ALDH2	7.24801	1.12589	4.22946e-13	9.75871e-12	0.385666	0.116739
DDX1	7.24529	1.25709	4.31503e-13	9.94716e-12	0.372014	0.101715
AC004540.2	7.24441	5.91398	4.34338e-13	1.00035e-11	0.249147	0.00463934
LINC00863	7.24393	1.90932	4.35879e-13	1.00299e-11	0.313993	0.0593574
MRPS2	7.24067	1.19133	4.46462e-13	1.02387e-11	0.382253	0.109585
EFHC1	7.24064	2.21881	4.46555e-13	1.02387e-11	0.296928	0.0449419
SLC9A7	7.23568	2.42829	4.63218e-13	1.06112e-11	0.286689	0.0367462
MRPL37	7.22587	1.00338	4.97913e-13	1.13754e-11	0.447099	0.164301
USE1	7.22277	1.16305	5.09377e-13	1.16247e-11	0.392491	0.12034
DCTPP1	7.22268	1.34196	5.09737e-13	1.16247e-11	0.365188	0.0986267
CASP3	7.22002	1.43306	5.19793e-13	1.18435e-11	0.358362	0.0961759
OSGEP	7.1969	1.00638	6.15977e-13	1.39727e-11	0.43686	0.155515
EIF2AK4	7.17802	1.56912	7.0729e-13	1.59168e-11	0.351536	0.0945843
PDZD2	7.16413	4.6412	7.82833e-13	1.75396e-11	0.249147	0.00642544
C20orf96	7.14587	3.49597	8.94276e-13	1.99664e-11	0.259386	0.0158443
XACT	7.13785	7.66144	9.48035e-13	2.11113e-11	0.242321	0.00149445
AC007383.2	7.10444	2.14907	1.20815e-12	2.66486e-11	0.293515	0.0453286
LTC4S	7.09865	3.51656	1.25986e-12	2.77408e-11	0.259386	0.0177457
AAMDC	7.09302	1.87811	1.31218e-12	2.8868e-11	0.307167	0.0569812
FADS2	7.09208	3.19762	1.32113e-12	2.90399e-11	0.262799	0.0207617
QARS	7.08881	1.04647	1.35266e-12	2.97075e-11	0.423208	0.151267
PAWR	7.08862	3.16546	1.35453e-12	2.9723e-11	0.262799	0.0204972
STON2	7.06915	3.78677	1.55888e-12	3.41484e-11	0.249147	0.00941886
CLU	7.05975	2.02917	1.668e-12	3.65074e-11	0.269625	0.0272731
ABRAXAS1	7.05849	1.28663	1.68321e-12	3.68088e-11	0.368601	0.10732
LINC01122	7.05835	5.13417	1.68489e-12	3.68139e-11	0.245734	0.00739311
GNA12	7.04741	1.3328	1.82285e-12	3.97263e-11	0.358362	0.101001
LZTFL1	7.03993	2.49932	1.92334e-12	4.18093e-11	0.286689	0.0445033
PHACTR1	7.0317	1.3073	2.04037e-12	4.42404e-11	0.34471	0.0908086
TMEM9	7.02819	1.74553	2.09223e-12	4.53263e-11	0.313993	0.0641731
UBA7	7.01328	1.14277	2.32803e-12	5.03067e-11	0.389078	0.125217
DCAF13	6.99772	1.14709	2.6016e-12	5.61233e-11	0.368601	0.105626
CSPP1	6.98977	1.52391	2.75335e-12	5.93469e-11	0.337884	0.0856741
ARMC10	6.98056	1.03514	2.94011e-12	6.32657e-11	0.395904	0.127663
ASPH	6.9801	1.6041	2.94966e-12	6.33644e-11	0.317406	0.067847
PSTPIP2	6.97237	1.23283	3.11654e-12	6.6893e-11	0.375427	0.11911
LXN	6.96669	2.7715	3.24492e-12	6.94152e-11	0.269625	0.0301489
NOA1	6.95223	1.23892	3.59568e-12	7.65979e-11	0.372014	0.112656
HAUS1	6.94463	1.28294	3.7945e-12	8.05644e-11	0.354949	0.098057
MRPL32	6.94203	1.18068	3.86504e-12	8.1926e-11	0.372014	0.112398
DENND1B	6.92937	1.32857	4.22719e-12	8.938e-11	0.389078	0.137191
SLC35D2	6.91293	1.14283	4.74743e-12	1.00131e-10	0.368601	0.109425
MRPL42	6.91171	1.06774	4.78834e-12	1.00911e-10	0.395904	0.131448
FARSA	6.90688	1.21248	4.95439e-12	1.04238e-10	0.372014	0.113135
TMEM91	6.89991	1.17182	5.2037e-12	1.09214e-10	0.361775	0.105127
ICA1	6.89906	3.00156	5.23472e-12	1.09774e-10	0.255973	0.0195883
EXOC6	6.8934	1.1425	5.44745e-12	1.13955e-10	0.389078	0.13082
NIPSNAP1	6.87972	1.20127	5.99703e-12	1.25246e-10	0.348123	0.0916926
HAUS4	6.8486	1.16639	7.45782e-12	1.53619e-10	0.37884	0.121618
ECI2	6.84139	1.01025	7.84275e-12	1.61418e-10	0.382253	0.119203
MOB1B	6.8409	1.93531	7.86995e-12	1.61847e-10	0.296928	0.0580867
DBN1	6.83401	2.52959	8.25731e-12	1.69268e-10	0.266212	0.0303411
ATG10	6.83217	1.33946	8.36386e-12	1.71178e-10	0.354949	0.106178
HYI	6.82948	1.96008	8.522e-12	1.74275e-10	0.286689	0.0472367
CMBL	6.82407	6.42566	8.84943e-12	1.80826e-10	0.232082	0.00157132
PCBD1	6.81968	1.46405	9.12461e-12	1.863e-10	0.331058	0.084763
NAA80	6.81819	2.09219	9.21924e-12	1.87931e-10	0.286689	0.048383
KEAP1	6.80598	1.51863	1.00361e-11	2.04257e-10	0.317406	0.0723846
NOB1	6.80413	1.11841	1.01662e-11	2.06741e-10	0.395904	0.140501
CDC42BPA	6.7966	5.02964	1.07119e-11	2.17491e-10	0.235495	0.00563187
DNTTIP1	6.78627	1.33774	1.1507e-11	2.33263e-10	0.341297	0.0935103
TMEM65	6.77669	1.09567	1.22964e-11	2.49069e-10	0.399317	0.142422
PLTP	6.77014	4.66002	1.28657e-11	2.5998e-10	0.235495	0.00623779
HLTF	6.75842	1.89452	1.39505e-11	2.80791e-10	0.293515	0.0562622
B3GNT2	6.75635	1.24437	1.41508e-11	2.84375e-10	0.361775	0.111952
HOXA10	6.7558	5.38191	1.42053e-11	2.85245e-10	0.232082	0.0036016
GAR1	6.75423	1.25464	1.43599e-11	2.88124e-10	0.348123	0.0984165
MFSD6	6.74615	1.20125	1.51823e-11	3.04386e-10	0.348123	0.0981316
EBNA1BP2	6.74382	1.34372	1.54277e-11	3.08819e-10	0.351536	0.105217
VPS25	6.737	1.23207	1.61695e-11	3.22406e-10	0.351536	0.102617
MRPL15	6.72572	1.44512	1.74722e-11	3.45681e-10	0.320819	0.0779328
MYO15B	6.72428	1.13946	1.76463e-11	3.48855e-10	0.358362	0.107483
PRDX4	6.71613	1.16539	1.86619e-11	3.6808e-10	0.354949	0.104433
AL589693.1	6.71238	2.8625	1.9147e-11	3.77064e-10	0.279863	0.0566646
SAP30	6.71023	1.1739	1.94319e-11	3.82085e-10	0.351536	0.10311
FAHD2B	6.70355	1.77605	2.03416e-11	3.98744e-10	0.286689	0.0496468
IPO5	6.68846	1.24676	2.25539e-11	4.40085e-10	0.348123	0.100867
RFX3-AS1	6.67777	1.58419	2.42609e-11	4.73031e-10	0.31058	0.07283
NBEA	6.66235	2.74193	2.69486e-11	5.23439e-10	0.255973	0.0273025
FAR2	6.65667	2.07826	2.80098e-11	5.43636e-10	0.279863	0.0482994
HENMT1	6.65574	1.32742	2.81884e-11	5.46687e-10	0.327645	0.0845165
NEGR1	6.652	4.46207	2.89144e-11	5.60343e-10	0.238908	0.0147139
APIP	6.64895	1.18053	2.952e-11	5.70348e-10	0.354949	0.107734
B3GNTL1	6.63701	1.50114	3.20101e-11	6.17524e-10	0.313993	0.0760292
GATD3B	6.63643	1.05116	3.2138e-11	6.19524e-10	0.392491	0.140894
CNOT10	6.62521	1.11368	3.46755e-11	6.67936e-10	0.372014	0.123836
POLD2	6.6234	1.0552	3.51039e-11	6.75169e-10	0.368601	0.116976
CD2AP	6.618	1.00815	3.64085e-11	6.98683e-10	0.395904	0.141977
RASA4	6.6175	1.28014	3.65332e-11	7.00549e-10	0.327645	0.0850433
PHLPP1	6.61563	1.56092	3.6996e-11	7.08891e-10	0.303754	0.0686338
HDAC8	6.60619	1.2019	3.94344e-11	7.55047e-10	0.348123	0.103402
ICAM4	6.59058	3.43494	4.38115e-11	8.35723e-10	0.242321	0.0184262
TGFBRAP1	6.58571	1.826	4.52711e-11	8.62278e-10	0.290102	0.0582088
DENND6B	6.58302	2.2934	4.60981e-11	8.77376e-10	0.276451	0.0507456
ZNF827	6.56896	2.1333	5.06677e-11	9.60767e-10	0.273038	0.0441597
PRXL2C	6.5645	1.31395	5.22074e-11	9.89229e-10	0.331058	0.0915886
TCEAL3	6.55493	1.47652	5.56687e-11	1.05247e-09	0.307167	0.0707975
NSMAF	6.55379	1.04909	5.60951e-11	1.05975e-09	0.399317	0.150623
C1QTNF4	6.5483	8.03464	5.81943e-11	1.09778e-09	0.221843	0.000879486
LINC01089	6.54795	1.1015	5.83322e-11	1.09957e-09	0.358362	0.111986
AHCYL1	6.54504	1.03034	5.94804e-11	1.11956e-09	0.375427	0.127087
POLB	6.53092	1.32902	6.53655e-11	1.22672e-09	0.327645	0.0908606
ZNF254	6.52834	1.8512	6.65044e-11	1.24718e-09	0.286689	0.0574062
ROBO3	6.52525	2.52235	6.78881e-11	1.27033e-09	0.25256	0.0273929
NDN	6.52257	6.7973	6.91129e-11	1.29041e-09	0.221843	0.00163688
NET1	6.51811	2.14365	7.12012e-11	1.32843e-09	0.266212	0.0396763
ME3	6.51228	3.72072	7.40181e-11	1.37797e-09	0.232082	0.0105425
KATNBL1	6.51075	1.07442	7.47787e-11	1.39111e-09	0.372014	0.125445
PLCB4	6.50689	6.54801	7.67245e-11	1.42316e-09	0.221843	0.0021795
NOL8	6.50019	1.17659	8.02206e-11	1.48586e-09	0.34471	0.104057
RIMKLB	6.49619	2.38983	8.23806e-11	1.52365e-09	0.255973	0.0312817
PACC1	6.49225	1.72962	8.45652e-11	1.56067e-09	0.286689	0.057266
QPRT	6.49064	4.57221	8.54707e-11	1.5751e-09	0.228669	0.00930582
SPATS2	6.48134	2.03849	9.0913e-11	1.67057e-09	0.266212	0.0401149
ARHGEF2	6.46663	1.02243	1.00211e-10	1.83482e-09	0.382253	0.136259
HMGB3	6.45959	3.48928	1.04985e-10	1.91538e-09	0.235495	0.0157132
AL135925.1	6.45839	1.66642	1.05823e-10	1.9293e-09	0.286689	0.0573452
LRRC41	6.45716	1.24141	1.06684e-10	1.94359e-09	0.320819	0.0832437
CPNE8	6.45677	1.28052	1.06962e-10	1.94728e-09	0.327645	0.0931079
TARS	6.45033	1.3606	1.1161e-10	2.02756e-09	0.313993	0.080257
C8orf88	6.43934	3.94417	1.19993e-10	2.17366e-09	0.228669	0.00987556
NFIA	6.43869	1.68534	1.2051e-10	2.18147e-09	0.286689	0.0592104
TP53INP1	6.43245	2.2095	1.2556e-10	2.26647e-09	0.276451	0.0539403
LCMT1	6.42756	1.0014	1.29669e-10	2.33404e-09	0.37884	0.131801
GET1	6.41349	1.64237	1.42229e-10	2.55292e-09	0.283276	0.0556721
BDH2	6.4025	1.54096	1.52854e-10	2.73786e-09	0.290102	0.060689
DTWD1	6.39722	1.51151	1.58229e-10	2.83017e-09	0.300341	0.0708201
EHBP1	6.39455	1.12965	1.61018e-10	2.87201e-09	0.337884	0.100598
ZNF704	6.39436	6.33119	1.6122e-10	2.87362e-09	0.21843	0.00253898
GSTZ1	6.38796	2.44517	1.6811e-10	2.99432e-09	0.25256	0.032342
LINC01765	6.37762	1.97069	1.79862e-10	3.19695e-09	0.273038	0.0502799
ARMCX3	6.37545	1.24722	1.82424e-10	3.23575e-09	0.327645	0.094062
TBC1D32	6.36777	1.80861	1.91795e-10	3.3996e-09	0.283276	0.0601464
WDR13	6.35768	1.09565	2.04827e-10	3.62556e-09	0.341297	0.104189
ATXN2	6.35686	1.09446	2.05926e-10	3.64249e-09	0.368601	0.131297
HOXA7	6.35323	7.81489	2.10834e-10	3.72415e-09	0.215017	0.000567483
TCEAL8	6.33453	1.2236	2.38062e-10	4.19351e-09	0.317406	0.0854706
OBSL1	6.33303	7.18389	2.40394e-10	4.23166e-09	0.215017	0.00124801
PRKG1	6.33035	4.78864	2.44612e-10	4.29999e-09	0.221843	0.00788372
BTBD3	6.30573	4.03017	2.86845e-10	5.0251e-09	0.225256	0.0115871
UTP14A	6.3019	1.59107	2.94013e-10	5.1401e-09	0.290102	0.0658642
CRPPA	6.29067	3.93414	3.16099e-10	5.51112e-09	0.225256	0.0117928
TRAF7	6.28651	1.21245	3.24672e-10	5.64902e-09	0.331058	0.0984572
PRELID2	6.2807	4.12526	3.37056e-10	5.85652e-09	0.221843	0.00883781
ZNF593	6.27669	1.31333	3.45857e-10	6.00128e-09	0.320819	0.0931396
CCSER1	6.27312	2.21198	3.53892e-10	6.12821e-09	0.255973	0.039604
OSBPL1A	6.26313	2.40587	3.77328e-10	6.52519e-09	0.25256	0.0370379
HDGFL2	6.25929	1.16561	3.86742e-10	6.68347e-09	0.317406	0.0864405
IMPA2	6.25154	1.6759	4.06432e-10	7.00005e-09	0.290102	0.069979
KLHL6	6.24498	1.53462	4.23842e-10	7.295e-09	0.296928	0.0744307
CDKN2AIPNL	6.24435	1.15204	4.25563e-10	7.31968e-09	0.327645	0.095986
E2F5	6.21332	1.79314	5.18758e-10	8.83341e-09	0.266212	0.0479037
AC007319.1	6.21069	5.19915	5.2753e-10	8.97679e-09	0.215017	0.00524074
ENOSF1	6.20938	1.09793	5.31941e-10	9.04583e-09	0.334471	0.102328
ZMYM5	6.20715	1.00008	5.39555e-10	9.16311e-09	0.365188	0.127975
ABO	6.20062	3.27591	5.62428e-10	9.53254e-09	0.225256	0.0138208
MCM7	6.19179	1.3027	5.94842e-10	1.00552e-08	0.31058	0.0853395
TMEM38B	6.1858	1.53872	6.17873e-10	1.04307e-08	0.293515	0.0725112
AP000547.3	6.17717	2.06823	6.52608e-10	1.09881e-08	0.242321	0.0293599
GAREM1	6.17532	1.14712	6.60288e-10	1.11027e-08	0.334471	0.104261
PLA2G4A	6.17518	2.91616	6.60864e-10	1.11051e-08	0.235495	0.0247952
HIST1H2BK	6.1739	1.25185	6.66262e-10	1.11885e-08	0.320819	0.0975121
BTBD2	6.17227	1.06184	6.73147e-10	1.12967e-08	0.34471	0.112393
TIMP3	6.16285	9.64773	7.14454e-10	1.19663e-08	0.208191	0.000239654
JKAMP	6.15697	1.07163	7.4151e-10	1.23951e-08	0.341297	0.11046
BCKDHB	6.15188	1.24739	7.65706e-10	1.27828e-08	0.317406	0.0919842
AC244502.1	6.14831	2.45012	7.83141e-10	1.30398e-08	0.25256	0.0424776
FAH	6.14652	2.64706	7.92011e-10	1.31617e-08	0.235495	0.024707
AGPS	6.14603	1.08375	7.94476e-10	1.31941e-08	0.34471	0.114385
LINC01473	6.14343	1.83467	8.07586e-10	1.34031e-08	0.269625	0.0550594
C12orf76	6.13577	1.11097	8.4746e-10	1.40284e-08	0.334471	0.10711
MEF2C-AS1	6.13356	2.83201	8.59351e-10	1.42068e-08	0.232082	0.0222833
HACD3	6.12958	1.523	8.81134e-10	1.45359e-08	0.296928	0.0774852
STT3A	6.12856	1.18831	8.86773e-10	1.46129e-08	0.320819	0.0954457
KIFAP3	6.12108	1.02555	9.2945e-10	1.52866e-08	0.351536	0.120659
HTRA2	6.11179	1.09652	9.85173e-10	1.61926e-08	0.331058	0.102075
QTRT1	6.11143	1.03481	9.87392e-10	1.62089e-08	0.34471	0.114082
AC090825.1	6.10088	2.0468	1.05487e-09	1.72937e-08	0.25256	0.0400991
PDE6G	6.08289	2.82226	1.18035e-09	1.93135e-08	0.228669	0.0203774
NTPCR	6.07171	1.09694	1.26555e-09	2.06152e-08	0.313993	0.0887987
AF117829.1	6.06813	1.83162	1.29405e-09	2.10393e-08	0.259386	0.046667
ZDHHC21	6.06609	1.53762	1.31061e-09	2.12949e-08	0.279863	0.0639334
AVP	6.06087	9.84628	1.35387e-09	2.19699e-08	0.204778	0.000282611
TAPT1	6.0413	1.22265	1.52877e-09	2.46787e-08	0.317406	0.0969152
SHF	6.04122	3.26426	1.5295e-09	2.46787e-08	0.221843	0.0157787
DKC1	6.03713	1.1507	1.56878e-09	2.52806e-08	0.324232	0.101026
ZBTB8A	6.02989	7.0889	1.64071e-09	2.63732e-08	0.204778	0.00123671
WDR41	6.02937	1.57658	1.64596e-09	2.64409e-08	0.279863	0.0663774
AC008124.1	6.02685	1.84689	1.67181e-09	2.68394e-08	0.25256	0.0411075
FADS1	6.02447	2.84317	1.69661e-09	2.72203e-08	0.232082	0.0265225
ZBED3	6.0199	3.27664	1.74529e-09	2.79487e-08	0.221843	0.016613
COPG2	6.01903	1.8842	1.75462e-09	2.8063e-08	0.255973	0.0454552
GABPB1	6.01374	1.18268	1.81293e-09	2.89411e-08	0.327645	0.107437
DPYSL3	5.99942	6.24005	1.98021e-09	3.15721e-08	0.204778	0.00218402
CABLES1	5.99484	4.81129	2.03692e-09	3.24155e-08	0.208191	0.005243
S100PBP	5.98522	1.28387	2.16103e-09	3.43265e-08	0.324232	0.108482
CLIC2	5.97542	4.21811	2.29503e-09	3.63646e-08	0.211604	0.00929451
LINC00665	5.97307	3.02813	2.32825e-09	3.68603e-08	0.221843	0.0177028
PGRMC1	5.96989	1.08823	2.3742e-09	3.75259e-08	0.300341	0.0843424
BCKDK	5.96928	1.19027	2.383e-09	3.76416e-08	0.317406	0.098681
LMO4	5.96723	1.73819	2.41322e-09	3.8072e-08	0.354949	0.146542
ZNF43	5.95084	1.4359	2.66766e-09	4.1837e-08	0.283276	0.0694183
IRF5	5.95081	1.23837	2.66825e-09	4.1837e-08	0.300341	0.0845482
TERF1	5.95039	1.012	2.67499e-09	4.1917e-08	0.334471	0.109662
WDPCP	5.94968	1.17777	2.68664e-09	4.20736e-08	0.331058	0.113137
RCC2	5.94219	1.32864	2.81241e-09	4.39625e-08	0.31058	0.0964879
TTC7B	5.94151	3.59478	2.82406e-09	4.40905e-08	0.211604	0.00985069
GKAP1	5.93007	1.33377	3.02811e-09	4.70177e-08	0.293515	0.078394
PPFIBP1	5.92487	3.79977	3.12536e-09	4.841e-08	0.211604	0.0103436
ULK4	5.92113	1.16904	3.1973e-09	4.94942e-08	0.320819	0.104026
PSMG1	5.90496	1.46656	3.52725e-09	5.45027e-08	0.279863	0.0684235
IARS	5.90068	1.00254	3.62002e-09	5.58686e-08	0.341297	0.118588
MLLT11	5.89264	1.96146	3.80063e-09	5.84793e-08	0.245734	0.0404043
MIB1	5.88517	1.45878	3.97655e-09	6.10758e-08	0.286689	0.0774354
MAST4	5.88259	1.74734	4.03893e-09	6.19594e-08	0.262799	0.0560587
C11orf68	5.86842	1.05097	4.39956e-09	6.70487e-08	0.313993	0.0950003
BCL7A	5.86357	2.26843	4.53013e-09	6.88332e-08	0.232082	0.0296289
ACY3	5.86329	7.20864	4.53781e-09	6.88929e-08	0.201365	0.00404247
KHDRBS2	5.8594	2.21	4.64538e-09	7.02917e-08	0.235495	0.0333413
EIF4EBP3	5.85764	1.25397	4.69502e-09	7.10008e-08	0.296928	0.084105
NUDT2	5.85411	1.17944	4.79558e-09	7.24357e-08	0.317406	0.102995
RDX	5.85329	1.23645	4.81948e-09	7.27536e-08	0.286689	0.07439
PBX3	5.85281	1.03769	4.83325e-09	7.29185e-08	0.34471	0.125506
ORAI2	5.84818	1.05335	4.96993e-09	7.49362e-08	0.313993	0.0965965
HIST2H2AA4	5.84698	1.5294	5.00564e-09	7.53856e-08	0.283276	0.0755046
MPIG6B	5.84262	1.84147	5.1387e-09	7.72984e-08	0.21843	0.0184692
IFT52	5.84161	1.21165	5.16986e-09	7.76757e-08	0.296928	0.0832753
CSNK1E	5.82577	1.14944	5.68496e-09	8.52645e-08	0.31058	0.09609
TSEN15	5.82342	1.0375	5.7657e-09	8.62727e-08	0.334471	0.115816
ODR4	5.81494	1.29641	6.06574e-09	9.03915e-08	0.286689	0.0761264
LARP1B	5.80653	1.64907	6.37825e-09	9.47721e-08	0.255973	0.0512702
THUMPD2	5.7997	1.3275	6.64338e-09	9.84253e-08	0.276451	0.0676526
STK33	5.79514	4.69725	6.82645e-09	1.00903e-07	0.201365	0.00516387
NFE2L3	5.78652	1.49255	7.18595e-09	1.06156e-07	0.276451	0.0712519
IKZF2	5.76148	1.56359	8.33798e-09	1.22678e-07	0.279863	0.0766599
THSD4-AS1	5.7603	1.80115	8.39634e-09	1.23465e-07	0.25256	0.0513222
AL050309.1	5.75266	1.84242	8.78512e-09	1.28885e-07	0.249147	0.0483288
GPX7	5.75194	1.36435	8.8223e-09	1.29282e-07	0.273038	0.0657715
USP6NL	5.7418	1.60679	9.36768e-09	1.36491e-07	0.255973	0.0535627
CHKA	5.74138	1.60973	9.39056e-09	1.36747e-07	0.273038	0.0709331
C22orf34	5.74041	1.23662	9.44494e-09	1.3746e-07	0.293515	0.0842384
PMS2	5.74016	1.21675	9.45889e-09	1.37585e-07	0.279863	0.0709829
PPT2	5.73492	2.3406	9.75577e-09	1.415e-07	0.225256	0.0270063
ASH2L	5.72814	1.31078	1.01536e-08	1.47187e-07	0.286689	0.0796895
CHST13	5.71849	3.51179	1.07477e-08	1.55359e-07	0.208191	0.0138999
RTL8A	5.71383	1.20116	1.10461e-08	1.59401e-07	0.279863	0.0720816
C11orf54	5.70985	1.3226	1.13075e-08	1.62897e-07	0.286689	0.0813151
TSEN34	5.70844	1.0334	1.14018e-08	1.64162e-07	0.320819	0.108333
GOLIM4	5.70734	2.46907	1.14755e-08	1.6513e-07	0.225256	0.0294006
DERA	5.68743	1.06827	1.28965e-08	1.84849e-07	0.31058	0.100139
CSTF3	5.68488	1.60366	1.30908e-08	1.87529e-07	0.259386	0.0583445
EFHC2	5.68208	3.05965	1.33066e-08	1.90515e-07	0.208191	0.0142142
FNBP1L	5.67847	3.8412	1.35906e-08	1.94363e-07	0.201365	0.00863659
KANSL1L	5.67507	1.45328	1.38629e-08	1.97924e-07	0.269625	0.0677588
RHOBTB3	5.67063	2.28222	1.42273e-08	2.02673e-07	0.221843	0.0261449
MCCC1	5.66898	1.35243	1.43647e-08	2.0429e-07	0.273038	0.06893
TSPYL4	5.66074	1.28672	1.50722e-08	2.14112e-07	0.279863	0.0752198
HPS4	5.65746	1.14927	1.5363e-08	2.18095e-07	0.290102	0.0829113
ZNF84	5.65695	1.10749	1.54086e-08	2.18527e-07	0.283276	0.0753599
TENT5A	5.65392	1.11309	1.56828e-08	2.21923e-07	0.337884	0.132016
PCED1A	5.65057	1.00753	1.59917e-08	2.25544e-07	0.320819	0.108794
CKB	5.63702	2.5562	1.73021e-08	2.43086e-07	0.215017	0.0220188
ALCAM	5.62684	1.70295	1.83538e-08	2.57013e-07	0.255973	0.0588916
BTD	5.6198	1.26036	1.91178e-08	2.67126e-07	0.286689	0.0838247
NECTIN2	5.60571	3.37201	2.07401e-08	2.88532e-07	0.204778	0.0142119
KRT18	5.60405	3.33316	2.09398e-08	2.91151e-07	0.204778	0.0138909
COPRS	5.59673	1.87384	2.18428e-08	3.02718e-07	0.245734	0.0510396
YIPF2	5.59539	1.33337	2.20131e-08	3.04747e-07	0.262799	0.0615075
EPDR1	5.59081	2.19984	2.26015e-08	3.11878e-07	0.221843	0.0289077
SNHG10	5.57894	1.70707	2.41988e-08	3.32841e-07	0.238908	0.0430315
FER	5.56975	1.31196	2.551e-08	3.50122e-07	0.296928	0.096653
GALNT2	5.5682	1.04628	2.57383e-08	3.53066e-07	0.320819	0.115127
IFT43	5.56274	1.27628	2.65568e-08	3.64097e-07	0.273038	0.0717516
KIAA1586	5.55388	1.7988	2.79403e-08	3.81632e-07	0.238908	0.0444649
ANKRD54	5.55141	1.40611	2.83368e-08	3.86427e-07	0.25256	0.0544354
SPARC	5.53895	1.46359	3.04296e-08	4.13421e-07	0.211604	0.021544
RCN1	5.53166	1.67275	3.17205e-08	4.29568e-07	0.242321	0.0474945
ING2	5.53124	1.48281	3.17984e-08	4.30188e-07	0.249147	0.0529251
AC005670.3	5.52991	1.38418	3.20403e-08	4.33231e-07	0.266212	0.0688734
KCNN4	5.5163	1.89726	3.46212e-08	4.65419e-07	0.232082	0.0397735
ALS2	5.5152	2.41203	3.48375e-08	4.6808e-07	0.221843	0.0323465
HPGD	5.5119	2.83601	3.54988e-08	4.76463e-07	0.221843	0.0334205
PTGS1	5.5088	1.83236	3.61282e-08	4.84149e-07	0.21843	0.0290502
AOPEP	5.50083	1.29128	3.78003e-08	5.05231e-07	0.276451	0.0788756
ZNF69	5.49063	2.71416	4.00509e-08	5.33861e-07	0.208191	0.0199275
CCDC173	5.48947	1.18804	4.03142e-08	5.36584e-07	0.296928	0.0972408
CKAP5	5.47588	1.01722	4.3534e-08	5.77634e-07	0.293515	0.0909465
PRMT5	5.47287	1.72218	4.42801e-08	5.86316e-07	0.238908	0.0466331
FHL3	5.46467	1.06532	4.63756e-08	6.10581e-07	0.293515	0.0922194
NSD2	5.45344	1.38963	4.94055e-08	6.48134e-07	0.262799	0.0682449
ABHD10	5.44554	1.07983	5.16497e-08	6.75839e-07	0.279863	0.0798455
FAM229B	5.44452	1.15938	5.19453e-08	6.79359e-07	0.269625	0.0714192
SIAH1	5.43895	1.49669	5.35961e-08	6.99874e-07	0.255973	0.0630494
CHD1L	5.43261	1.47392	5.55361e-08	7.21885e-07	0.25256	0.0594681
CENPU	5.42723	2.27937	5.72341e-08	7.43199e-07	0.211604	0.0249602
ARMCX6	5.42108	1.0631	5.92408e-08	7.67307e-07	0.300341	0.100906
UNC45A	5.41824	1.03097	6.01889e-08	7.78797e-07	0.293515	0.0916813
EXOSC4	5.41517	1.42344	6.12288e-08	7.91451e-07	0.25256	0.0600515
NAALADL1	5.41173	1.39152	6.24191e-08	8.06021e-07	0.25256	0.0588939
CDIP1	5.40271	1.06308	6.56416e-08	8.45922e-07	0.296928	0.0982763
DNMT3A	5.39863	1.11783	6.71525e-08	8.64085e-07	0.290102	0.0922262
EHMT2	5.38422	1.07518	7.27602e-08	9.32952e-07	0.290102	0.0919458
SEMA3C	5.38369	3.4195	7.29749e-08	9.34767e-07	0.201365	0.0195182
FEZ2	5.37758	1.00018	7.54946e-08	9.65107e-07	0.31058	0.110368
AC107223.1	5.37254	2.86176	7.76363e-08	9.91989e-07	0.204778	0.0215169
CASTOR2	5.3627	1.77096	8.19877e-08	1.0455e-06	0.228669	0.0410645
CCDC6	5.36158	1.06191	8.24985e-08	1.05149e-06	0.303754	0.105409
CYTH2	5.35331	1.10491	8.63583e-08	1.09958e-06	0.290102	0.0938789
WDR18	5.34551	1.10832	9.01642e-08	1.14405e-06	0.286689	0.0904016
NFYB	5.32755	1.10191	9.95456e-08	1.2556e-06	0.276451	0.0803904
TWSG1	5.31823	2.04264	1.04784e-07	1.31907e-06	0.21843	0.0342728
CDCA7L	5.31795	1.43673	1.04944e-07	1.32043e-06	0.235495	0.046979
AFMID	5.31535	2.68429	1.06455e-07	1.33747e-06	0.204778	0.0229458
MAP4K3	5.31162	1.19398	1.08654e-07	1.36443e-06	0.279863	0.0875348
MBTD1	5.30757	1.13812	1.11098e-07	1.39443e-06	0.273038	0.0800083
ACSS1	5.30293	1.00326	1.13956e-07	1.42679e-06	0.293515	0.0961149
GNB4	5.29816	1.47599	1.16975e-07	1.46244e-06	0.245734	0.0586271
NOTCH2NLA	5.29746	1.48944	1.17423e-07	1.46661e-06	0.25256	0.0652108
FGFR1OP	5.29332	1.42963	1.20114e-07	1.49802e-06	0.249147	0.0611322
CDK14	5.29173	1.16679	1.21168e-07	1.50822e-06	0.262799	0.0732709
P3H1	5.29137	1.3714	1.21404e-07	1.51043e-06	0.255973	0.0671258
LINC01003	5.28493	1.10933	1.25756e-07	1.56229e-06	0.283276	0.089486
MVB12A	5.28463	1.14038	1.25958e-07	1.5634e-06	0.286689	0.0939128
CLIP2	5.27798	2.78509	1.30614e-07	1.61792e-06	0.204778	0.0250891
ZNF445	5.2689	1.53264	1.37243e-07	1.69346e-06	0.242321	0.0556653
CSF2RB	5.26814	2.65643	1.37811e-07	1.69882e-06	0.21843	0.0409696
ADAT2	5.25686	1.62312	1.46539e-07	1.8012e-06	0.232082	0.0467122
PLD4	5.25465	2.07054	1.48303e-07	1.82113e-06	0.225256	0.0452494
PPOX	5.23522	1.44986	1.64792e-07	2.01104e-06	0.242321	0.0560248
NMD3	5.23406	1.05305	1.6583e-07	2.02275e-06	0.286689	0.0931757
ANKRD27	5.22899	1.40315	1.70441e-07	2.07403e-06	0.25256	0.0667301
GTF3C3	5.22383	1.289	1.75258e-07	2.13062e-06	0.249147	0.0615482
CASD1	5.21538	1.03135	1.83438e-07	2.22161e-06	0.276451	0.0843063
MTX2	5.20589	1.31759	1.93073e-07	2.33277e-06	0.255973	0.0691448
IFT74	5.19062	1.59249	2.09592e-07	2.52043e-06	0.235495	0.0525837
RBFA	5.19041	1.02038	2.09831e-07	2.52212e-06	0.266212	0.0755272
ACOT2	5.18619	1.55146	2.14641e-07	2.57629e-06	0.228669	0.0454981
RPUSD4	5.18206	1.40942	2.19452e-07	2.62911e-06	0.242321	0.0575351
PHYH	5.18005	1.31249	2.21827e-07	2.65507e-06	0.25256	0.0666826
ELP6	5.16781	1.02405	2.3685e-07	2.81902e-06	0.269625	0.0792848
PHF7	5.16666	2.10655	2.38321e-07	2.83521e-06	0.211604	0.033122
ATG4C	5.16545	1.32982	2.39859e-07	2.85218e-06	0.25256	0.0681228
AHI1	5.16473	1.10808	2.40785e-07	2.86053e-06	0.269625	0.0814621
PHF6	5.16102	1.17198	2.4561e-07	2.91243e-06	0.266212	0.0788575
LRRC28	5.15916	1.15861	2.48065e-07	2.93745e-06	0.255973	0.0688847
GPR141	5.14139	1.63109	2.7271e-07	3.20845e-06	0.225256	0.0450505
CPLANE1	5.12567	1.63578	2.9648e-07	3.46418e-06	0.228669	0.0484011
AC005562.1	5.12484	1.47431	2.97785e-07	3.47624e-06	0.238908	0.0576414
AC083798.2	5.12094	1.17987	3.04018e-07	3.54415e-06	0.25256	0.0674627
ZNF496	5.11628	1.92499	3.11618e-07	3.62778e-06	0.215017	0.0371034
HIST1H2BJ	5.11426	1.31394	3.14971e-07	3.65682e-06	0.235495	0.0545055
SLC39A4	5.11202	1.32265	3.18737e-07	3.69885e-06	0.255973	0.073515
MZF1	5.10913	1.08088	3.23654e-07	3.7508e-06	0.276451	0.0889592
DOCK7	5.10527	1.9661	3.30326e-07	3.82137e-06	0.215017	0.0381005
TVP23C	5.10444	1.58117	3.31778e-07	3.83451e-06	0.232082	0.0520909
ARHGAP32	5.10285	2.02324	3.34571e-07	3.8633e-06	0.215017	0.0391495
TOMM34	5.09134	1.97246	3.55544e-07	4.09068e-06	0.211604	0.0350732
ZDHHC2	5.0908	1.03605	3.56564e-07	4.10056e-06	0.293515	0.106239
L3MBTL4	5.08328	1.88096	3.70972e-07	4.25286e-06	0.211604	0.0352834
LMNB2	5.07894	1.47196	3.79541e-07	4.34525e-06	0.242321	0.062491
CXorf21	5.07611	1.67148	3.85247e-07	4.40268e-06	0.228669	0.0513674
SMC2	5.07461	1.84141	3.88286e-07	4.43542e-06	0.215017	0.0381683
EIF3J-DT	5.0726	1.5646	3.92411e-07	4.48054e-06	0.232082	0.0536057
PADI4	5.0695	1.09881	3.98857e-07	4.54398e-06	0.255973	0.0733297
YEATS2	5.06457	1.00352	4.09326e-07	4.65494e-06	0.276451	0.0901281
F2R	5.04968	1.05572	4.42542e-07	5.01482e-06	0.238908	0.0569427
ID1	5.04597	1.88307	4.51229e-07	5.1042e-06	0.235495	0.062595
ZNF544	5.03192	1.42574	4.85596e-07	5.48082e-06	0.235495	0.0569947
MAGEF1	5.02063	1.33526	5.15031e-07	5.79767e-06	0.249147	0.0692668
NOL4L	5.01985	1.03258	5.17127e-07	5.8187e-06	0.286689	0.101783
XPNPEP3	5.00305	1.11567	5.643e-07	6.31334e-06	0.259386	0.0772184
MSH2	4.99068	1.24027	6.01667e-07	6.71082e-06	0.242321	0.0628459
HIST2H2BE	4.97865	1.87978	6.40307e-07	7.12935e-06	0.215017	0.0426924
CCDC28B	4.97664	1.63184	6.4697e-07	7.19099e-06	0.221843	0.0471418
CEP68	4.97514	1.02799	6.52007e-07	7.24383e-06	0.262799	0.0802593
CCDC125	4.97111	1.96078	6.65704e-07	7.38316e-06	0.204778	0.0324844
MMAB	4.96677	1.04765	6.80776e-07	7.53722e-06	0.25256	0.0708969
SPAG16	4.96524	1.51485	6.86179e-07	7.59375e-06	0.21843	0.0432847
IL3RA	4.95363	1.21206	7.28405e-07	8.04711e-06	0.242321	0.0669969
TMA16	4.95	1.14922	7.42143e-07	8.17766e-06	0.25256	0.07361
ZMAT1	4.94339	1.16255	7.6777e-07	8.42733e-06	0.255973	0.077501
EZH2	4.93743	1.32302	7.91607e-07	8.67034e-06	0.238908	0.0631376
ST3GAL3	4.93286	1.23153	8.1035e-07	8.85284e-06	0.242321	0.0658597
TRAF3IP2-AS1	4.92955	1.36656	8.2418e-07	8.9924e-06	0.232082	0.0571485
BRD8	4.92179	1.12552	8.57572e-07	9.3209e-06	0.25256	0.0739831
AAAS	4.90174	1.06782	9.49925e-07	1.02505e-05	0.262799	0.0833748
SMIM30	4.9008	1.38145	9.54449e-07	1.0295e-05	0.232082	0.0580031
PLA2G6	4.89441	1.51848	9.86015e-07	1.05863e-05	0.225256	0.0529048
NFKBIL1	4.89344	1.19372	9.90878e-07	1.0634e-05	0.245734	0.0696467
ZNF654	4.88041	1.08634	1.05863e-06	1.13278e-05	0.25256	0.0754888
TCEAL1	4.8781	1.98598	1.07113e-06	1.14427e-05	0.201365	0.032134
COQ8A	4.87717	1.00358	1.0762e-06	1.14917e-05	0.266212	0.0864089
TRIM13	4.87125	1.218	1.10892e-06	1.18116e-05	0.238908	0.0639605
ANKMY2	4.86926	1.6582	1.12018e-06	1.19165e-05	0.211604	0.0412341
KDM4A	4.85942	1.33202	1.17729e-06	1.2498e-05	0.235495	0.0626673
MAP9	4.84109	1.47006	1.29129e-06	1.36459e-05	0.21843	0.0475714
INO80C	4.83944	1.20869	1.30208e-06	1.37486e-05	0.238908	0.0649146
C12orf45	4.82533	1.05826	1.39769e-06	1.47095e-05	0.255973	0.0803316
KCNQ1OT1	4.82186	1.38472	1.42224e-06	1.49555e-05	0.238908	0.0685162
PRPS2	4.82037	1.11348	1.43293e-06	1.50555e-05	0.242321	0.0682879
ST3GAL4	4.80185	1.49652	1.57208e-06	1.64498e-05	0.211604	0.0430767
PDXP	4.79763	1.35791	1.60555e-06	1.67794e-05	0.225256	0.0547972
STYXL1	4.78358	1.08178	1.72205e-06	1.78872e-05	0.266212	0.0917197
JAKMIP2	4.76405	1.41032	1.89747e-06	1.95503e-05	0.215017	0.047178
LTBR	4.75865	1.2053	1.94896e-06	2.00323e-05	0.232082	0.0625565
CD38	4.7534	1.1345	2.00022e-06	2.05344e-05	0.235495	0.0657127
C8orf82	4.74921	1.15343	2.04209e-06	2.08887e-05	0.238908	0.0678651
GALNT7	4.74701	1.2228	2.06449e-06	2.11009e-05	0.255973	0.0867073
SFXN4	4.73964	1.31736	2.14096e-06	2.17866e-05	0.221843	0.0530608
SMAD5	4.73716	1.02534	2.16739e-06	2.20117e-05	0.238908	0.0671823
FAM160B1	4.73106	1.14518	2.23351e-06	2.26292e-05	0.242321	0.0720319
BICD1	4.72998	1.25381	2.24547e-06	2.27324e-05	0.232082	0.0629273
PRKCI	4.72626	1.27742	2.28697e-06	2.3125e-05	0.228669	0.0598548
PGAP2	4.71944	1.19872	2.36497e-06	2.38476e-05	0.235495	0.0653532
CDADC1	4.71091	1.11563	2.46614e-06	2.47993e-05	0.235495	0.0653284
DDHD2	4.69167	1.04036	2.70981e-06	2.70156e-05	0.242321	0.0714328
CCNG2	4.68938	1.16094	2.74033e-06	2.73092e-05	0.235495	0.0669562
METTL3	4.6674	1.00281	3.05035e-06	3.01868e-05	0.245734	0.0755024
SDE2	4.66171	1.00534	3.136e-06	3.10224e-05	0.259386	0.0890247
CCDC138	4.65839	1.53107	3.18685e-06	3.14888e-05	0.211604	0.0481049
RNF41	4.63579	1.0418	3.5557e-06	3.49038e-05	0.255973	0.0862009
DOK1	4.62647	1.1408	3.71942e-06	3.63366e-05	0.238908	0.0722399
ERAL1	4.62643	1.09449	3.72015e-06	3.63366e-05	0.242321	0.0744104
AP002748.4	4.61811	1.36186	3.87243e-06	3.77518e-05	0.211604	0.0478223
BRF1	4.61444	1.26815	3.94153e-06	3.83814e-05	0.238908	0.0748445
ATP23	4.61388	1.20559	3.95223e-06	3.84564e-05	0.228669	0.0628527
MED17	4.61137	1.04255	4.00025e-06	3.8894e-05	0.255973	0.086947
SPNS3	4.61009	1.52685	4.02493e-06	3.9119e-05	0.235495	0.0763909
ZNF121	4.60958	1.13188	4.03485e-06	3.91856e-05	0.238908	0.0728571
FOCAD	4.60807	1.17471	4.06433e-06	3.94569e-05	0.235495	0.0704267
STK32C	4.58334	1.08383	4.57607e-06	4.40233e-05	0.238908	0.0729996
PRIMPOL	4.54455	1.3025	5.50522e-06	5.23508e-05	0.215017	0.0535243
TEX10	4.51584	1.16635	6.30664e-06	5.92657e-05	0.221843	0.0600288
ENG	4.50531	1.60377	6.62776e-06	6.21234e-05	0.208191	0.0510961
ARL3	4.50009	1.0083	6.79232e-06	6.35958e-05	0.238908	0.0746319
ITPRID2	4.49839	1.06366	6.84699e-06	6.39436e-05	0.238908	0.0769606
OSBPL3	4.48723	1.23909	7.21563e-06	6.72388e-05	0.262799	0.103917
DFFA	4.46211	1.08935	8.11552e-06	7.52402e-05	0.228669	0.0675734
FAM122C	4.45873	1.27	8.24448e-06	7.6408e-05	0.225256	0.0670014
STK3	4.45521	1.05963	8.3812e-06	7.75345e-05	0.242321	0.0818962
TEX30	4.45428	1.09156	8.41744e-06	7.78134e-05	0.215017	0.0550436
SNRNP25	4.45405	1.21222	8.42649e-06	7.78498e-05	0.235495	0.0765944
TTC9C	4.45403	1.4335	8.42748e-06	7.78498e-05	0.204778	0.0480167
ZNF124	4.45181	1.00865	8.515e-06	7.86014e-05	0.238908	0.0764723
ERLIN2	4.44804	1.22349	8.66565e-06	7.99054e-05	0.225256	0.0669313
NIT1	4.43959	1.08723	9.01293e-06	8.27492e-05	0.235495	0.0754526
COQ5	4.43785	1.26485	9.08605e-06	8.33906e-05	0.211604	0.0536418
PITRM1	4.43619	1.01526	9.15636e-06	8.39755e-05	0.235495	0.0742431
ISOC2	4.42438	1.04929	9.6721e-06	8.83249e-05	0.228669	0.0684529
ACACA	4.40912	1.16579	1.0379e-05	9.43085e-05	0.221843	0.064155
ZNF852	4.40308	1.35273	1.06725e-05	9.67343e-05	0.204778	0.0488397
LDOC1	4.40081	1.25996	1.07849e-05	9.76837e-05	0.204778	0.048062
FAM98B	4.3932	1.53586	1.11694e-05	0.00010088	0.201365	0.047291
PDK2	4.36472	1.1103	1.27288e-05	0.000113917	0.225256	0.0675825
TTLL5	4.34654	1.07686	1.38302e-05	0.00012317	0.221843	0.0654392
TSTD2	4.33381	1.12692	1.46554e-05	0.000129885	0.221843	0.066235
SLC27A5	4.31366	1.31123	1.60576e-05	0.000141137	0.204778	0.0520163
FUNDC1	4.30227	1.32519	1.69058e-05	0.00014795	0.204778	0.0524051
LATS2	4.30096	1.21026	1.70061e-05	0.000148706	0.208191	0.0555161
ARHGEF40	4.29874	1.56825	1.71774e-05	0.000149896	0.204778	0.0556744
XXYLT1	4.29839	1.38944	1.72044e-05	0.00015008	0.201365	0.0498842
OGFOD2	4.2864	1.129	1.8159e-05	0.000157922	0.208191	0.0545937
PALM2-AKAP2	4.28624	1.37424	1.81722e-05	0.000157983	0.208191	0.0575283
PCCB	4.27183	1.19964	1.93873e-05	0.000167975	0.208191	0.0559072
BCOR	4.27157	1.08477	1.94101e-05	0.000168059	0.228669	0.0748535
LINC00662	4.25997	1.36851	2.04458e-05	0.000176309	0.201365	0.0513063
MGME1	4.24878	1.42003	2.14939e-05	0.000184661	0.201365	0.0518196
THG1L	4.24599	1.50973	2.17627e-05	0.000186782	0.201365	0.0527036
ERCC8	4.21209	1.2075	2.53022e-05	0.000214993	0.201365	0.0518603
H1FX-AS1	4.21113	1.27087	2.54092e-05	0.00021583	0.21843	0.0702074
KAT2A	4.1885	1.01185	2.80805e-05	0.00023718	0.228669	0.0768024
BX890604.2	4.18443	1.28475	2.85883e-05	0.000241071	0.204778	0.0559186
AIMP2	4.18094	1.02472	2.90308e-05	0.000244479	0.225256	0.074121
RASD1	4.17896	1.74017	2.92841e-05	0.000246368	0.204778	0.0628324
COQ8B	4.15985	1.28427	3.18453e-05	0.000266163	0.204778	0.0571507
SEH1L	4.14557	1.05654	3.3897e-05	0.000281469	0.221843	0.0724615
ARV1	4.13413	1.00244	3.56294e-05	0.0002948	0.211604	0.062344
BLMH	4.13123	1.1768	3.60829e-05	0.000298358	0.211604	0.0632506
ABCB1	4.1208	1.05767	3.77558e-05	0.000311788	0.208191	0.0604426
TRIM73	4.10267	1.04784	4.08407e-05	0.000334881	0.211604	0.0638791
RPGR	4.09764	1.09122	4.17392e-05	0.000341481	0.225256	0.0785116
ATPAF2	4.08414	1.21174	4.42404e-05	0.000360098	0.201365	0.0562916
ZRANB3	4.08366	1.38583	4.43313e-05	0.000360723	0.201365	0.0578335
WRN	4.08233	1.10953	4.45856e-05	0.000362215	0.211604	0.0655115
TNS3	4.07664	1.09333	4.56906e-05	0.000370603	0.221843	0.0770194
DHRS4L2	4.07139	1.08747	4.67332e-05	0.000378219	0.215017	0.0688667
LINC02245	4.05972	1.03769	4.91326e-05	0.000395756	0.225256	0.0793391
F11R	4.05245	1.07985	5.06839e-05	0.000406969	0.204778	0.0604426
IFT88	4.01311	1.13891	5.99251e-05	0.000473668	0.201365	0.0580347
ABI2	4.01106	1.21635	6.04473e-05	0.000476918	0.208191	0.0662486
RXYLT1	3.99806	1.04389	6.38642e-05	0.000500988	0.201365	0.0579375
DYRK4	3.97284	1.01498	7.10216e-05	0.00055289	0.215017	0.0710733
CNNM2	3.92591	1.01622	8.64013e-05	0.00065975	0.204778	0.0638791
WDR60	3.7869	1.1424	0.000152536	0.00110873	0.201365	0.0668839
TTC27	3.73592	1.01154	0.000187031	0.00133889	0.204778	0.0705329

## Sheet: S2_DEG_ILC
names	scores	logfoldchanges	pvals	pvals_adj	pct_nz_group	pct_nz_reference
KLRB1	26.123	3.63843	1.99928e-150	5.10656e-146	0.927419	0.239229
TNFRSF18	19.2125	5.08691	2.91181e-82	1.06248e-78	0.602151	0.0393216
FXYD7	17.7297	4.2242	2.47499e-70	7.02403e-67	0.575269	0.0660184
TRDC	17.4522	3.8938	3.3108e-68	8.45643e-65	0.58871	0.0882266
CTSW	17.1165	1.9171	1.11762e-65	2.37886e-62	0.88172	0.401771
GATA3	16.3546	2.90159	4.03495e-60	6.06239e-57	0.604839	0.174563
TNFRSF4	15.6855	4.39719	1.90127e-55	2.5559e-52	0.505376	0.0495178
TIMP1	14.0194	1.70107	1.18587e-44	1.08177e-41	0.682796	0.342891
INPP4B	12.661	1.75061	9.72803e-37	7.09924e-34	0.604839	0.273788
SSBP2	12.3329	2.03414	6.02398e-35	4.27402e-32	0.543011	0.235622
XCL1	12.2652	4.76381	1.39327e-34	9.365e-32	0.392473	0.0324902
KIT	12.2338	8.21861	2.05188e-34	1.34382e-31	0.36828	0.00260275
ITM2C	11.4497	2.95994	2.35985e-30	1.2055e-27	0.408602	0.0796992
SEC11A	10.9462	1.24026	6.92597e-28	2.99836e-25	0.658602	0.452258
CSRNP1	10.4281	1.42596	1.84477e-25	6.89977e-23	0.586022	0.358338
MPZL3	10.4272	2.12388	1.86393e-25	6.89977e-23	0.44086	0.153743
HOPX	10.13	1.32851	4.06758e-24	1.40397e-21	0.55914	0.237843
AL136456.1	9.98613	4.15466	1.75286e-23	5.81449e-21	0.325269	0.0305433
PLP2	9.9274	1.12788	3.16391e-23	1.02294e-20	0.637097	0.452973
SYTL3	9.90889	1.21423	3.80852e-23	1.21597e-20	0.658602	0.486721
CCDC200	9.36697	1.45177	7.46412e-21	2.14212e-18	0.580645	0.339743
LINC00299	9.27659	2.57033	1.74987e-20	4.7548e-18	0.349462	0.0748036
NFKB1	9.17266	1.10343	4.61494e-20	1.22786e-17	0.61828	0.433374
RHOB	8.96289	1.19362	3.16276e-19	7.91993e-17	0.583333	0.35794
ITGB1	8.76267	1.09303	1.9068e-18	4.38769e-16	0.580645	0.374427
MDFIC	8.61372	1.47113	7.07282e-18	1.54405e-15	0.456989	0.241434
AREG	8.35845	1.9226	6.35493e-17	1.26811e-14	0.416667	0.204798
IL18R1	8.33393	3.0107	7.82e-17	1.54836e-14	0.295699	0.0507027
IL2RA	8.13084	3.89836	4.26342e-16	8.18769e-14	0.266129	0.0252315
SPINK2	8.09551	4.39799	5.70234e-16	1.07888e-13	0.260753	0.0219662
SCART1	7.89569	4.75629	2.8872e-15	5.05102e-13	0.247312	0.0118288
NCALD	7.85514	1.75873	3.9931e-15	6.84509e-13	0.365591	0.142102
GRASP	7.81751	1.90117	5.38793e-15	9.05385e-13	0.354839	0.144126
TSPAN32	7.45817	1.60518	8.77303e-14	1.37473e-11	0.376344	0.181937
FRY	7.3244	1.78779	2.39974e-13	3.60554e-11	0.352151	0.152251
GPR65	7.2942	1.33563	3.00448e-13	4.46166e-11	0.422043	0.241951
Z93241.1	7.25905	1.23898	3.89809e-13	5.75521e-11	0.467742	0.294929
TNFRSF25	7.25147	1.86417	4.12261e-13	6.01713e-11	0.325269	0.11929
LTA4H	7.17873	1.16707	7.03625e-13	9.98444e-11	0.494624	0.345204
LSR	7.1696	2.07431	7.52169e-13	1.06143e-10	0.303763	0.0988049
MAP3K8	7.12212	1.30864	1.06283e-12	1.48343e-10	0.443548	0.274905
SMAP1	7.0039	1.15088	2.48938e-12	3.41848e-10	0.448925	0.283704
WDR86-AS1	6.81802	2.72988	9.23016e-12	1.19069e-09	0.247312	0.0451851
TESPA1	6.69647	1.13985	2.13511e-11	2.60933e-09	0.419355	0.243159
AC092821.3	6.62267	1.09032	3.52761e-11	4.1908e-09	0.467742	0.32289
TMX4	6.54074	1.26712	6.12167e-11	6.98035e-09	0.424731	0.273042
TOX	6.50625	1.65176	7.70488e-11	8.63149e-09	0.301075	0.110595
XCL2	6.39567	2.34902	1.59841e-10	1.75221e-08	0.266129	0.0829239
NPDC1	6.34301	2.66347	2.25316e-10	2.38797e-08	0.236559	0.049814
MGAT5	6.34151	1.38302	2.27527e-10	2.40144e-08	0.344086	0.174915
AHR	6.33604	1.31189	2.35748e-10	2.47797e-08	0.365591	0.199227
SOX4	6.3034	1.82339	2.91191e-10	3.02342e-08	0.287634	0.104551
CDC14A	6.29603	1.08248	3.05363e-10	3.15772e-08	0.416667	0.264603
RUNX2	6.20523	1.71663	5.46178e-10	5.5359e-08	0.290323	0.115514
RPS6KA3	6.14986	1.10572	7.75512e-10	7.58932e-08	0.419355	0.277718
HPGD	5.89645	3.14525	3.71403e-09	3.29388e-07	0.206989	0.0333993
ERN1	5.86995	1.09246	4.35934e-09	3.83953e-07	0.387097	0.236995
NIBAN1	5.86431	1.38631	4.50998e-09	3.94499e-07	0.30914	0.145023
CAPG	5.79557	1.13055	6.80878e-09	5.81638e-07	0.357527	0.193594
PRNP	5.79225	1.03622	6.94496e-09	5.91294e-07	0.392473	0.25539
AC044849.1	5.78481	1.4325	7.25925e-09	6.15999e-07	0.33871	0.197298
TSPAN2	5.77353	2.60778	7.76298e-09	6.54396e-07	0.215054	0.0450698
AC245014.3	5.71799	1.41717	1.07793e-08	8.8529e-07	0.349462	0.208616
BCL3	5.69858	1.52669	1.20813e-08	9.82741e-07	0.293011	0.136157
KLF10	5.62105	1.29651	1.89804e-08	1.48711e-06	0.33871	0.193827
ARL4A	5.52864	1.12114	3.22718e-08	2.39618e-06	0.370968	0.235667
AC253572.2	5.49344	1.24969	3.94173e-08	2.89309e-06	0.373656	0.241447
LINC01765	5.47965	2.59037	4.26168e-08	3.11005e-06	0.209677	0.0502934
PHTF2	5.45865	1.26375	4.79762e-08	3.4616e-06	0.322581	0.181751
RRBP1	5.411	1.769	6.26724e-08	4.3618e-06	0.266129	0.122383
ATP8B4	5.38568	2.51064	7.21718e-08	4.94996e-06	0.215054	0.0609803
CCND2	5.29972	1.32532	1.15977e-07	7.63478e-06	0.298387	0.154672
SEPTIN11	5.26871	1.93262	1.37388e-07	8.9065e-06	0.231183	0.080952
MAF	5.15184	1.92487	2.57946e-07	1.59914e-05	0.217742	0.064137
PRMT9	5.12864	1.41673	2.91845e-07	1.77907e-05	0.301075	0.169909
LMNA	5.12283	1.3265	3.00991e-07	1.81747e-05	0.27957	0.132519
ANKRD28	5.01179	1.32287	5.39251e-07	3.0676e-05	0.287634	0.15273
SGSM3	4.98232	1.30769	6.28252e-07	3.52677e-05	0.284946	0.147796
AF213884.3	4.8478	1.87585	1.2484e-06	6.56104e-05	0.22043	0.0821528
ZBTB16	4.82661	1.26779	1.38878e-06	7.16609e-05	0.271505	0.131806
GIMAP6	4.7957	1.44384	1.6211e-06	8.19926e-05	0.258065	0.126347
MAFF	4.71138	1.66696	2.46049e-06	0.000119479	0.236559	0.104924
MMP25-AS1	4.70438	1.84664	2.54638e-06	0.000123181	0.217742	0.0830505
NCR3	4.69775	1.08206	2.63043e-06	0.000126528	0.293011	0.157456
CRACR2A	4.69583	1.68502	2.65525e-06	0.000127482	0.225806	0.092817
AC012447.1	4.59955	1.04407	4.23399e-06	0.000193115	0.357527	0.250913
UST	4.58794	1.7528	4.47651e-06	0.000202974	0.217742	0.0874713
STAM	4.58617	1.71015	4.51459e-06	0.000203731	0.223118	0.0945469
HSH2D	4.49124	1.28386	7.08095e-06	0.000309165	0.27957	0.164848
NXT1	4.31334	1.13381	1.60807e-05	0.000651957	0.293011	0.185609
NSUN6	4.29501	1.40637	1.74687e-05	0.000700447	0.25	0.138305
CXXC5	4.28861	1.1744	1.79796e-05	0.000719805	0.255376	0.133495
HMGCS1	4.26717	1.39127	1.97971e-05	0.000777933	0.231183	0.112764
NRIP1	4.21884	1.15904	2.45565e-05	0.000947467	0.266129	0.154487
CARD19	4.13139	1.29026	3.60579e-05	0.00134672	0.252688	0.146477
RAB37	4.11956	1.0558	3.79598e-05	0.00141131	0.258065	0.141118
LMO4	4.11094	1.28183	3.94059e-05	0.00145659	0.252688	0.146591
ZMIZ1	4.09613	1.15574	4.20105e-05	0.0015395	0.266129	0.158137
PRR7	4.0514	1.33696	5.0912e-05	0.00183412	0.233871	0.122709
RFX2	4.046	1.79967	5.21003e-05	0.00187166	0.201613	0.0885906
SVIL	4.00357	1.09268	6.23938e-05	0.00219513	0.274194	0.172568
LAT2	3.9733	1.04273	7.08822e-05	0.00245322	0.266129	0.15645
TSNAX	3.96916	1.0733	7.21255e-05	0.00247945	0.271505	0.171245
IFFO2	3.95856	1.21547	7.54014e-05	0.00258511	0.239247	0.129617
RCBTB2	3.93133	1.15622	8.4478e-05	0.0028735	0.258065	0.153766
TCAF2	3.85195	1.17294	0.000117181	0.00381763	0.233871	0.126404
PTPN7	3.80798	1.09873	0.000140109	0.00447092	0.239247	0.133774
PTCH2	3.79587	1.29217	0.000147127	0.00466243	0.247312	0.150191
AC104695.2	3.77095	1.29306	0.000162626	0.00509043	0.228495	0.129154
AC239799.2	3.76139	1.5863	0.000168971	0.00526323	0.212366	0.110778
MBOAT7	3.62774	1.37582	0.000285908	0.0083746	0.215054	0.118621
C16orf54	3.60319	1.01789	0.000314333	0.00908223	0.263441	0.169984
PIM3	3.32587	1.04002	0.000881418	0.0223789	0.27957	0.205088
PTGDR	3.28732	1.02714	0.00101145	0.0252044	0.206989	0.110631
REEP3	3.26481	1.14747	0.00109539	0.0269541	0.209677	0.119839
GADD45G	3.24709	1.17065	0.00116593	0.0284518	0.215054	0.124912
C11orf21	3.22437	1.20462	0.00126248	0.0304811	0.215054	0.128824

## Sheet: S2_DEG_Mono
names	scores	logfoldchanges	pvals	pvals_adj	pct_nz_group	pct_nz_reference
IFI30	452.789	7.48526	0	0	0.989059	0.0576638
CTSS	452.502	4.81062	0	0	0.99117	0.302272
S100A9	451.962	11.0913	0	0	0.982419	0.0172243
LYZ	451.196	9.74122	0	0	0.984824	0.0134506
CST3	449.546	7.29216	0	0	0.994704	0.0604488
NAMPT	448.826	5.92965	0	0	0.984429	0.174556
AIF1	448.258	5.47259	0	0	0.985569	0.170509
LST1	443.734	6.38949	0	0	0.971082	0.0797859
FCN1	442.495	9.32177	0	0	0.962535	0.00811219
NEAT1	442.458	3.92723	0	0	0.991938	0.49294
TYROBP	439.115	4.86597	0	0	0.996556	0.208321
PSAP	435.077	3.74432	0	0	0.982001	0.442222
S100A11	430.889	3.67566	0	0	0.9861	0.422405
SPI1	428.28	6.38705	0	0	0.941736	0.0445775
S100A8	427.247	11.4258	0	0	0.928333	0.007906
TYMP	412.448	5.36277	0	0	0.919582	0.0856695
TSPO	408.297	3.04605	0	0	0.970857	0.481966
MNDA	408.286	7.57496	0	0	0.892561	0.0168345
SERPINA1	407.202	9.12823	0	0	0.885527	0.00723657
CEBPD	398.993	4.5436	0	0	0.931336	0.132281
BRI3	398.627	3.47285	0	0	0.935751	0.286898
PLAUR	395.224	7.77539	0	0	0.863869	0.0206957
VCAN	394.572	9.59419	0	0	0.858167	0.00597399
LYN	394.491	4.29073	0	0	0.922484	0.149934
LGALS1	392.712	3.64846	0	0	0.970992	0.284249
PLXDC2	392.048	6.90656	0	0	0.861442	0.0195207
KLF4	388.538	5.98209	0	0	0.863937	0.0350474
CSTA	388.06	8.17701	0	0	0.846379	0.00644569
CCDC200	387.884	4.3866	0	0	0.917583	0.19545
FCER1G	385.496	4.04981	0	0	0.962365	0.162648
CD68	385.431	5.80942	0	0	0.857603	0.03916
ARHGAP26	384.891	3.87968	0	0	0.91983	0.237796
TKT	380.165	3.24684	0	0	0.915596	0.305035
MAFB	375.606	7.24878	0	0	0.823141	0.0165012
CYBB	375.565	5.49253	0	0	0.840575	0.0441708
RNF130	371.242	3.8776	0	0	0.875229	0.143119
TNFAIP2	366.547	8.37553	0	0	0.798446	0.00673097
NCF2	365.378	7.1371	0	0	0.79953	0.0152217
CFD	364.517	6.69193	0	0	0.801258	0.0244383
CD83	364.268	3.71792	0	0	0.897575	0.175395
HCK	363.637	6.74422	0	0	0.798683	0.0186931
LGALS3	362.832	4.56694	0	0	0.836036	0.08017
QKI	362.365	3.4629	0	0	0.885933	0.231302
CLEC7A	361.044	8.38725	0	0	0.786387	0.00574519
AP1S2	358.057	3.68306	0	0	0.858111	0.173274
DMXL2	355.973	7.29244	0	0	0.779115	0.0156312
S100A12	355.176	10.2401	0	0	0.771877	0.00442612
CSF3R	354.106	8.50301	0	0	0.7712	0.00711794
HLA-DRA	354.029	3.75501	0	0	0.95025	0.147141
FGL2	354.014	5.54305	0	0	0.790926	0.0370839
MS4A6A	353.293	6.856	0	0	0.777252	0.0127615
RGS2	353.075	3.629	0	0	0.871006	0.202768
ASAH1	352.889	3.32214	0	0	0.866478	0.223919
IL1B	352.533	8.60349	0	0	0.769461	0.00853023
PTPRE	351.961	3.77091	0	0	0.847779	0.144099
GRN	351.902	4.14794	0	0	0.824744	0.106523
DPYD	351.517	2.75806	0	0	0.927057	0.418699
STXBP2	350.699	3.2795	0	0	0.872372	0.256042
TBXAS1	348.388	4.61364	0	0	0.799982	0.0684848
STX11	348.307	5.01102	0	0	0.78834	0.0523451
PYCARD	348.153	3.1245	0	0	0.870001	0.235864
SLC8A1	347.553	7.9492	0	0	0.75861	0.00766026
RAB31	346.047	5.60006	0	0	0.772058	0.0276385
GAB2	341.686	5.9625	0	0	0.758147	0.030884
LRMDA	338.508	7.308	0	0	0.741277	0.0119706
ATP2B1-AS1	338.202	3.11213	0	0	0.864027	0.258119
IRAK3	336.893	7.21146	0	0	0.737788	0.012962
CD302	336.484	5.45875	0	0	0.752219	0.0374737
ADAMTSL4-AS1	336.372	4.63929	0	0	0.776247	0.0852684
ATP2B1	334.777	3.18137	0	0	0.857625	0.256675
SLC11A1	334.226	6.93115	0	0	0.733181	0.0134083
ACSL1	333.707	6.06896	0	0	0.742881	0.0380132
ZEB2	332.439	2.87444	0	0	0.928671	0.304936
SOD2	331.029	3.09984	0	0	0.857196	0.29037
NPC2	330.493	2.92003	0	0	0.851166	0.265067
ANXA5	330.223	3.0278	0	0	0.841806	0.220278
CD14	328.387	8.67128	0	0	0.715047	0.00576779
TALDO1	326.164	2.63649	0	0	0.867776	0.315627
NFKBIZ	325.364	2.88462	0	0	0.865044	0.316943
AC020916.1	323.53	3.36815	0	0	0.822892	0.188244
APLP2	323.411	3.69516	0	0	0.781475	0.120245
FGR	323.222	3.19726	0	0	0.824981	0.155956
PILRA	322.736	6.62931	0	0	0.709605	0.0169023
CXCL8	321.787	9.55351	0	0	0.700278	0.00437527
HLA-DRB1	320.219	3.0081	0	0	0.910932	0.231503
FPR1	319.825	8.61815	0	0	0.696281	0.0045391
SIPA1L1	319.772	3.07453	0	0	0.82969	0.228912
CFP	319.66	4.97972	0	0	0.723696	0.0428009
TEX14	317.748	2.73498	0	0	0.911305	0.453122
FAM49A	316.815	4.51446	0	0	0.731589	0.0642479
MED13L	315.277	2.93818	0	0	0.823028	0.235722
ZSWIM6	314.444	3.15581	0	0	0.803798	0.199037
FCGRT	313.755	3.46042	0	0	0.770116	0.130349
RHOB	312.607	3.04617	0	0	0.831248	0.239779
FOXO3	312.521	3.93905	0	0	0.748131	0.110026
MCTP1	310.471	6.10736	0	0	0.687767	0.0201223
CTSB	308.859	3.28509	0	0	0.769879	0.154005
RBM47	306.038	6.74519	0	0	0.672941	0.0147161
BLVRB	305.749	3.83538	0	0	0.731657	0.0948155
C5AR1	302.541	9.52997	0	0	0.657743	0.00291779
RAB11FIP1	302.025	3.83983	0	0	0.729105	0.105122
CD36	301.104	6.12212	0	0	0.665805	0.0141737
ANXA2	300.126	2.3774	0	0	0.862943	0.325787
EMILIN2	299.673	5.37868	0	0	0.671496	0.0305422
TNFRSF1B	299.31	2.95219	0	0	0.780019	0.192978
VMP1	299.227	2.8678	0	0	0.792586	0.22258
CUX1	298.921	3.25785	0	0	0.753111	0.157354
RAC1	298.413	1.9986	0	0	0.89876	0.451461
PRAM1	297.938	7.02851	0	0	0.65291	0.00995664
CTSZ	296.778	3.23229	0	0	0.747115	0.136938
C9orf72	295.158	2.7449	0	0	0.795127	0.231921
NCF1	293.79	3.08413	0	0	0.775039	0.217309
CPPED1	293.366	5.36402	0	0	0.657415	0.0294971
TNFSF13B	292.264	5.23919	0	0	0.657088	0.0313387
CPVL	289.523	6.24855	0	0	0.638829	0.010982
RILPL2	289.447	3.13831	0	0	0.742745	0.161569
MPEG1	289.158	5.56421	0	0	0.645051	0.0207352
TIMP2	289.04	5.49922	0	0	0.645582	0.024249
JARID2	286.093	3.12995	0	0	0.745986	0.189558
CLEC12A	284.316	6.98636	0	0	0.623507	0.00925615
DENND5A	281.434	3.92963	0	0	0.670965	0.0820879
IGSF6	281.312	6.43814	0	0	0.619848	0.0127671
VSIR	280.622	2.01154	0	0	0.854407	0.411945
LILRB2	280.196	7.62331	0	0	0.612193	0.00700496
PICALM	279.339	2.66309	0	0	0.764662	0.214832
AOAH	278.928	2.29431	0	0	0.848897	0.279376
DENND1A	278.911	3.61981	0	0	0.679309	0.0944116
MYO1F	278.87	2.41925	0	0	0.805221	0.236691
C19orf38	277.571	6.3263	0	0	0.612023	0.0138037
ATP6V0B	277.392	2.20435	0	0	0.816524	0.320875
AP2S1	276.727	2.18408	0	0	0.814729	0.310715
ZFAND3	275.969	2.4507	0	0	0.7872	0.266259
SLC7A7	275.905	6.75915	0	0	0.605824	0.0103549
DUSP6	275.574	4.79207	0	0	0.631456	0.0429929
BCL2A1	275.095	3.33631	0	0	0.695806	0.14968
SLCO3A1	274.669	3.21168	0	0	0.69794	0.128468
FNDC3B	273.738	3.13809	0	0	0.707775	0.145748
DIAPH2	273.722	3.24308	0	0	0.692227	0.127499
RABGEF1	273.672	2.63318	0	0	0.761726	0.242007
JAML	272.825	3.28781	0	0	0.683374	0.111932
TET2	271.602	3.41222	0	0	0.67477	0.108215
NLRP3	270.972	7.03695	0	0	0.595786	0.0127417
ETV6	270.866	2.85088	0	0	0.719914	0.173257
GAS7	268.878	3.92294	0	0	0.641155	0.0655105
GNAQ	267.987	2.92648	0	0	0.702886	0.151728
LYST	267.634	2.38451	0	0	0.774316	0.255232
ODF3B	266.475	4.24804	0	0	0.620887	0.0520796
LINC00877	265.149	6.72208	0	0	0.583298	0.0113322
ATG7	264.982	3.43948	0	0	0.657031	0.103727
ZFAND5	264.787	2.11151	0	0	0.81518	0.371596
SYK	263.861	3.30142	0	0	0.658894	0.0849944
JMJD1C	263.689	1.9565	0	0	0.860798	0.460293
KYNU	263.077	4.79409	0	0	0.600088	0.0345729
FKBP1A	263.03	1.9035	0	0	0.821515	0.386205
LRP1	262.951	7.12281	0	0	0.575902	0.00768568
WDR74	261.91	2.10147	0	0	0.827036	0.385871
CARD16	261.634	2.08887	0	0	0.800072	0.322025
WARS	261.418	3.94106	0	0	0.625528	0.0798791
NUP214	260.937	2.86542	0	0	0.689088	0.151155
ATF3	260.105	3.19194	0	0	0.661028	0.103891
C4orf48	259.856	2.53824	0	0	0.725413	0.188651
LRRK2	258.625	5.84162	0	0	0.574818	0.0172045
IFNGR2	257.819	3.3366	0	0	0.641867	0.097931
CTSH	257.425	3.33828	0	0	0.63927	0.0887455
LTA4H	257.268	2.41232	0	0	0.736795	0.247405
BACH1	256.663	3.05237	0	0	0.662395	0.128281
H2AFY	256.437	2.12583	0	0	0.769913	0.290717
SDCBP	255.759	2.00477	0	0	0.802873	0.340695
SMIM25	255.537	9.48667	0	0	0.555656	0.00220317
LGALS2	254.767	7.11191	0	0	0.558671	0.00675639
SBF2	254.579	3.3882	0	0	0.632754	0.096143
NRGN	254.421	3.1993	0	0	0.591857	0.0373183
FGD4	253.595	7.16306	0	0	0.555453	0.0072507
PGD	253.397	3.22392	0	0	0.637418	0.105283
CDA	253.002	10.2068	0	0	0.549479	0.000994252
PECAM1	252.975	2.95686	0	0	0.664698	0.140009
FCAR	252.575	10.0886	0	0	0.5487	0.00123999
SNX10	252.265	3.108	0	0	0.642985	0.108876
MS4A7	251.969	7.26475	0	0	0.552573	0.00880986
PLEK	251.927	2.20084	0	0	0.780673	0.25243
GNG5	251.498	1.66892	0	0	0.854125	0.472645
LILRA5	251.366	8.09612	0	0	0.548079	0.00421992
TGFBI	250.546	5.55687	0	0	0.557971	0.0146172
MANBA	249.724	2.77184	0	0	0.669565	0.149649
RAB32	249.379	5.07614	0	0	0.555103	0.0130326
MYO9B	249.234	2.46345	0	0	0.706703	0.209457
CTSD	248.716	1.86885	0	0	0.829882	0.387436
GPCPD1	247.395	2.31285	0	0	0.73579	0.262372
PID1	247.164	7.75191	0	0	0.539904	0.00490912
ZNF385A	246.961	5.99046	0	0	0.546634	0.0126485
NUMB	245.898	2.79194	0	0	0.656071	0.14644
MARCKS	245.753	4.67482	0	0	0.562883	0.0325476
EPB41L3	245.576	6.31455	0	0	0.541598	0.0101176
TRAPPC5	245.263	1.84661	0	0	0.798322	0.359535
MAML3	245.215	3.95472	0	0	0.582677	0.0596692
GLUL	244.993	2.90569	0	0	0.644746	0.127843
CDKN1A	244.808	3.47964	0	0	0.603272	0.0838307
FCGR2A	244.191	6.55781	0	0	0.536709	0.00841725
NAIP	244.168	3.84035	0	0	0.583794	0.0678295
DOCK5	243.934	4.86852	0	0	0.553228	0.0247066
RBP7	243.918	10.2073	0	0	0.529798	0.00103662
POU2F2	243.062	2.75299	0	0	0.653655	0.147443
TIMP1	242.79	2.20033	0	0	0.733881	0.245442
MEGF9	242.484	3.57527	0	0	0.593505	0.0795091
RXRA	242.296	4.85248	0	0	0.549852	0.0267883
C1orf162	242.239	1.8627	0	0	0.802376	0.343073
AGTRAP	241.794	2.37497	0	0	0.695772	0.188967
SIK3	241.586	1.82258	0	0	0.822599	0.407581
LGALS9	241.221	3.12289	0	0	0.613085	0.104224
GRK3	240.514	4.6664	0	0	0.549807	0.0324657
IER3	240.205	4.17929	0	0	0.570312	0.0640615
PRELID1	240.105	1.70318	0	0	0.815158	0.440112
CEBPB	239.134	2.04139	0	0	0.753495	0.297482
CTNNB1	239.013	2.40589	0	0	0.702367	0.247368
BID	238.581	3.07062	0	0	0.611075	0.110715
ZYX	237.82	1.63587	0	0	0.829464	0.43044
SLC43A2	237.751	5.69652	0	0	0.529256	0.0163769
KMT2C	237.657	1.99543	0	0	0.755685	0.304744
GRINA	237.265	2.4702	0	0	0.66646	0.177327
TMEM176B	236.709	9.48793	0	0	0.514645	0.00175406
SULF2	236.705	5.08851	0	0	0.533208	0.0221306
DOCK2	236.317	1.99643	0	0	0.74681	0.297584
ATP6V0D1	234.532	2.41525	0	0	0.664258	0.175909
CAPG	234.428	3.17985	0	0	0.592353	0.0940161
ALDH2	234.3	5.60916	0	0	0.521973	0.0155917
ASAP1	233.75	2.57657	0	0	0.649037	0.165888
AGTPBP1	233.64	2.22793	0	0	0.702231	0.231152
DOCK8	233.336	1.78628	0	0	0.790542	0.382883
GRB2	233.02	1.78223	0	0	0.779872	0.359625
LIMS1	232.407	2.18224	0	0	0.686897	0.207793
NOTCH2	231.217	3.02804	0	0	0.594126	0.101465
TLR2	231.139	6.85839	0	0	0.507419	0.00793707
ITGAX	230.954	4.0332	0	0	0.542027	0.0398153
SPIDR	230.924	2.35723	0	0	0.673562	0.203776
HSBP1	230.48	2.8255	0	0	0.606208	0.116853
PPT1	230.16	2.29324	0	0	0.670863	0.206926
GCA	229.515	3.58467	0	0	0.558038	0.06679
ADA2	229.456	2.42615	0	0	0.649534	0.176319
PAK1	228.283	3.82385	0	0	0.543055	0.0513283
KCTD12	227.699	5.41502	0	0	0.509575	0.0187722
AC020656.1	227.653	7.75576	0	0	0.497075	0.00422557
COP1	227.471	2.19881	0	0	0.684131	0.226475
LINC00910	227.251	1.68648	0	0	0.840959	0.492333
PGLS	227.15	1.85361	0	0	0.745195	0.310749
RASGEF1B	226.412	2.67383	0	0	0.619047	0.150861
TREM1	226.387	8.24187	0	0	0.493462	0.00328781
CASP1	226.202	2.24101	0	0	0.6676	0.202658
LY86	225.506	3.12687	0	0	0.569014	0.0796447
VASP	225.456	1.85844	0	0	0.740871	0.310882
ARRB2	225.15	1.57446	0	0	0.806994	0.425353
DLEU2	225.103	2.67154	0	0	0.613457	0.139836
EVI5	224.496	4.89439	0	0	0.508909	0.0249636
PLCB1	224.288	2.77551	0	0	0.616879	0.15995
PRKCB	224.196	1.61004	0	0	0.820149	0.427596
PLBD1	224.14	6.57064	0	0	0.493507	0.00936913
HLA-DPA1	223.807	1.93195	0	0	0.775728	0.339102
MXD1	222.71	2.89753	0	0	0.587543	0.120084
CMIP	222.068	2.36113	0	0	0.635442	0.165433
RNF149	221.491	1.84765	0	0	0.738612	0.328179
RNF144B	220.961	5.5232	0	0	0.49502	0.0201731
MEF2C	220.511	2.64634	0	0	0.579831	0.0835285
BEST1	220.22	2.42919	0	0	0.630857	0.188383
TNFSF13	219.929	5.38026	0	0	0.491893	0.0167978
CNPY3	219.865	1.72037	0	0	0.756227	0.334594
ACAP2	219.736	1.59758	0	0	0.797769	0.413835
TOM1	219.638	2.58054	0	0	0.606908	0.148381
EHBP1L1	219.419	2.60986	0	0	0.599185	0.1338
UBE2E2	219.287	3.07635	0	0	0.559382	0.0878501
PLEKHG2	219.188	3.60729	0	0	0.537364	0.0739418
YBX3	218.318	2.55495	0	0	0.600811	0.129595
OGFRL1	218.257	3.38028	0	0	0.538425	0.0690694
TMEM170B	218.057	6.05015	0	0	0.48313	0.0126259
CD300E	217.993	8.74716	0	0	0.474436	0.00215233
UBE2R2	217.729	2.02208	0	0	0.679129	0.242493
MARCH1	217.447	3.1691	0	0	0.541146	0.0630926
CREB5	217.339	7.10254	0	0	0.476548	0.00660952
SERPINB1	216.966	1.74246	0	0	0.746505	0.342966
PRKAG2	216.789	2.69318	0	0	0.587193	0.13273
LILRB3	216.507	6.71255	0	0	0.475486	0.00721115
CRTAP	215.647	2.55918	0	0	0.595707	0.14744
THEMIS2	215.336	2.70917	0	0	0.57519	0.110625
EVI2B	215.037	1.53977	0	0	0.798695	0.422777
RHOG	214.903	1.54412	0	0	0.781667	0.414089
CLEC4A	214.256	5.82163	0	0	0.475317	0.011835
TRPS1	214.127	3.1268	0	0	0.548836	0.0956403
ZMIZ1	213.049	3.4205	0	0	0.523915	0.0667505
ALOX5	212.768	3.58866	0	0	0.511472	0.0480122
GCH1	211.484	2.71952	0	0	0.580554	0.147002
PTK2B	211.28	2.19068	0	0	0.640489	0.209861
GLRX	211.185	1.91068	0	0	0.683149	0.251907
RTN3	211.126	2.26269	0	0	0.615874	0.170884
SECTM1	210.758	6.53458	0	0	0.463732	0.0080444
ASGR1	210.585	8.02625	0	0	0.45926	0.00336125
PLEKHO1	210.314	2.24256	0	0	0.609821	0.164359
IQGAP1	210.15	1.44916	0	0	0.817043	0.441352
MAP3K8	209.611	2.1927	0	0	0.635916	0.184776
SAMSN1	209.477	2.17911	0	0	0.670717	0.272871
FRY	209.126	3.46015	0	0	0.512579	0.0623243
NINJ1	208.973	2.40638	0	0	0.594273	0.15427
AHR	208.92	2.96806	0	0	0.54852	0.112026
PFKFB3	208.245	3.50625	0	0	0.512748	0.07038
G0S2	207.875	8.98877	0	0	0.453513	0.00406457
NFE2L2	207.701	2.00618	0	0	0.658431	0.234658
IRS2	207.098	2.40393	0	0	0.599015	0.169195
CD86	206.081	4.88555	0	0	0.466069	0.0196506
LRRC25	205.722	6.80255	0	0	0.451751	0.00696824
LILRA2	205.097	7.42137	0	0	0.448364	0.00451085
GSTO1	204.356	1.92532	0	0	0.644904	0.218922
HIF1A	204.248	2.11964	0	0	0.635352	0.22443
NAGK	204.102	2.7818	0	0	0.539374	0.102498
SULT1A1	202.963	3.86493	0	0	0.481663	0.0441058
CSF2RA	202.778	6.0082	0	0	0.44859	0.00966289
ADGRE2	201.995	7.43324	0	0	0.441905	0.00495996
HLA-DMA	201.491	2.09842	0	0	0.601771	0.152708
SPAG9	201.32	2.58632	0	0	0.555374	0.131854
ZFHX3	200.385	5.34867	0	0	0.448657	0.0157612
CCDC88A	200.193	3.70952	0	0	0.478049	0.0441341
BASP1	199.301	4.11897	0	0	0.46835	0.0383776
BNIP3L	199.057	1.93588	0	0	0.641686	0.235056
SKAP2	199.02	2.61867	0	0	0.536122	0.103247
APOBEC3A	198.681	9.68235	0	0	0.431946	0.00133603
IFITM3	198.537	3.36796	0	0	0.524424	0.116901
HLA-DPB1	198.281	1.63532	0	0	0.743976	0.346856
EXT1	198.277	3.48773	0	0	0.487116	0.0633836
RIN3	198.038	1.81763	0	0	0.65746	0.244914
WDFY3	197.756	8.07654	0	0	0.431268	0.00308444
BLVRA	197.012	2.93154	0	0	0.509304	0.0850509
FBXW7	196.82	1.98042	0	0	0.630937	0.228907
JDP2	196.742	6.81276	0	0	0.431969	0.00638073
NR4A1	196.481	2.31883	0	0	0.58166	0.178129
HK3	195.695	9.01594	0	0	0.425623	0.00146596
ARPC5	195.591	1.2721	0	0	0.810381	0.493358
FBXL5	195.493	1.96296	0	0	0.622411	0.215792
ACTR2	194.805	1.27867	0	0	0.80888	0.490262
TANK	194.651	2.01942	0	0	0.617319	0.215434
LMO2	194.142	5.24584	0	0	0.433922	0.0131767
GLIPR2	194.023	1.9891	0	0	0.607213	0.189422
UBE2D1	193.972	2.36756	0	0	0.553973	0.140921
RAB10	193.742	1.96301	0	0	0.610691	0.209075
NXF1	193.258	1.84383	0	0	0.651227	0.259585
RARA	192.148	2.11434	0	0	0.579989	0.169879
CEBPA	191.976	3.75814	0	0	0.456279	0.0382731
CAST	191.57	1.38264	0	0	0.774328	0.410355
RAB7A	191.567	1.39641	0	0	0.765848	0.432751
CHST11	191.443	1.79954	0	0	0.660859	0.279472
ARAP1	191.253	2.78702	0	0	0.502258	0.0880902
IPMK	191.089	3.19956	0	0	0.479348	0.0679453
MYADM	190.429	1.61061	0	0	0.699262	0.316424
IL17RA	190.29	2.29079	0	0	0.552235	0.147471
KLF10	190.121	2.63087	0	0	0.518123	0.112856
EIF4EBP1	190.007	3.25874	0	0	0.471523	0.0604517
RIPK2	189.976	2.99851	0	0	0.492525	0.0879122
AKIRIN2	188.235	1.8465	0	0	0.621282	0.231378
SH3BP2	188.219	2.60979	0	0	0.508322	0.0990665
AC022217.3	188.008	1.57808	0	0	0.698968	0.332526
UBXN11	187.716	2.40379	0	0	0.524186	0.115587
NCOA4	187.416	1.70932	0	0	0.614846	0.223094
SGK1	186.876	2.13706	0	0	0.574106	0.184086
ETS2	186.481	4.45568	0	0	0.429405	0.0268928
PLXNB2	186.471	6.35493	0	0	0.410865	0.00762919
CHST15	186.071	6.3625	0	0	0.409815	0.00674227
SPTLC2	185.873	2.70054	0	0	0.497211	0.0979451
SMCO4	185.65	5.00925	0	0	0.418611	0.0172723
KIF13A	185.143	5.0719	0	0	0.416951	0.016021
AC007952.4	185.097	2.51427	0	0	0.51775	0.125027
HDAC9	185.001	2.97264	0	0	0.477022	0.0761846
BLOC1S1	184.998	1.36085	0	0	0.750514	0.403141
STX5	184.865	2.10495	0	0	0.583083	0.207999
CALHM6	184.782	2.71063	0	0	0.494106	0.0974
SLC49A4	184.674	3.49736	0	0	0.451322	0.0533704
TTC7A	184.51	2.94916	0	0	0.476468	0.0810287
SSH2	184.418	1.3805	0	0	0.756566	0.428141
JAK2	184.259	2.65585	0	0	0.496025	0.100205
HIPK3	183.969	2.36058	0	0	0.523396	0.12897
AC090559.1	183.653	6.60544	0	0	0.403672	0.00622537
FAM49B	183.456	1.27848	0	0	0.784343	0.443696
STK10	183.359	1.40712	0	0	0.733385	0.382434
TMEM176A	183.278	9.16127	0	0	0.398647	0.00137839
PSEN1	182.837	2.49186	0	0	0.506131	0.113381
RASSF2	182.721	2.91902	0	0	0.47124	0.0770009
DAPK1	182.636	6.04153	0	0	0.403943	0.00884658
IQSEC1	182.046	2.13292	0	0	0.546657	0.156018
MAP3K3	181.792	2.49325	0	0	0.502191	0.110294
RRP12	181.572	2.28256	0	0	0.540864	0.162919
GNB1	181.159	1.36343	0	0	0.729783	0.381174
EGR1	180.556	2.1783	0	0	0.56601	0.199167
MAP3K1	180.462	2.03244	0	0	0.556288	0.170757
RELT	180.381	3.32258	0	0	0.44527	0.0552827
LILRB1	180.144	3.55758	0	0	0.43539	0.0445973
NBPF26	179.803	2.08159	0	0	0.545719	0.161953
RASSF4	179.16	3.75857	0	0	0.4235	0.0322002
ATP11A	178.591	3.4578	0	0	0.434712	0.0479218
ATP5MPL	177.975	1.2083	0	0	0.787595	0.470999
CMTM6	177.945	1.72241	0	0	0.605915	0.233471
AC012447.1	177.322	2.01167	0	0	0.556187	0.174661
CSTB	176.869	1.28455	0	0	0.752953	0.446049
SCLT1	176.867	1.87971	0	0	0.575066	0.201237
XYLT1	176.849	2.68143	0	0	0.47727	0.100021
HMOX1	176.814	5.77457	0	0	0.393035	0.0105611
TCF7L2	176.443	4.586	0	0	0.407714	0.0288474
ATP6V1F	175.656	1.31865	0	0	0.725819	0.396102
CSF1R	175.522	6.77873	0	0	0.385628	0.00603895
NFKB1	175.275	1.5788	0	0	0.688681	0.369704
ARHGAP24	175.137	2.97263	0	0	0.441883	0.0563475
ATG3	175.123	1.76749	0	0	0.586143	0.219812
EFHD2	175.044	1.11829	0	0	0.850478	0.425932
CAPZA2	174.85	1.59679	0	0	0.618708	0.255709
CLEC4E	174.796	9.49493	0	0	0.37996	0.00101402
HNMT	174.612	7.7732	0	0	0.381112	0.00291214
RAB1A	173.931	1.75505	0	0	0.586527	0.216219
PDE4B	173.751	2.02003	0	0	0.567693	0.225916
TCIRG1	173.731	1.65862	0	0	0.607168	0.237423
PLSCR1	173.627	2.70792	0	0	0.462286	0.0879461
ANPEP	173.337	8.30252	0	0	0.377826	0.00236135
GLIPR1	173.162	1.35221	0	0	0.703406	0.343121
KIAA0930	172.511	3.61956	0	0	0.41336	0.0388775
PLXNC1	172.409	3.36421	0	0	0.423421	0.0511757
LY96	172.163	3.58722	0	0	0.414286	0.0418377
RTN1	171.828	6.20796	0	0	0.378481	0.00585253
RCOR1	171.608	2.20762	0	0	0.504494	0.136077
RHOQ	171.517	3.23444	0	0	0.42481	0.0522152
CSGALNACT2	171.277	1.87497	0	0	0.554696	0.190261
NUFIP2	171.231	1.27142	0	0	0.750638	0.435626
MIDN	171.101	1.46871	0	0	0.657167	0.300671
MEF2A	170.98	1.84277	0	0	0.555916	0.188778
AMPD2	170.905	3.07797	0	0	0.431596	0.0618865
LPP	170.517	1.59773	0	0	0.6196	0.264502
TNFSF10	169.989	2.34975	0	0	0.490639	0.128374
NFIL3	169.8	2.91418	0	0	0.439003	0.0709139
PTPRJ	169.654	1.90765	0	0	0.54048	0.175147
USP3	169.566	1.33556	0	0	0.703812	0.369105
CD33	169.169	6.29251	0	0	0.372553	0.0059062
PPP1CB	168.812	1.58815	0	0	0.614654	0.265101
AP003086.1	168.727	5.1396	0	0	0.380265	0.0162498
ARRB1	168.536	2.64369	0	0	0.446501	0.0780657
TAOK3	168.53	1.41899	0	0	0.666008	0.321061
NBPF14	168.509	3.14184	0	0	0.421863	0.0568249
RTN4	168.498	1.39387	0	0	0.669813	0.328883
PELI2	168.488	2.8264	0	0	0.439974	0.0749135
NEDD9	167.955	1.90444	0	0	0.53899	0.179042
PITPNA	167.948	2.29869	0	0	0.476028	0.112274
PLEC	167.724	2.06113	0	0	0.508435	0.144983
ADAM17	167.627	2.5572	0	0	0.458379	0.097287
IFNGR1	167.474	1.90873	0	0	0.526354	0.15912
ENTPD1	167.273	3.92087	0	0	0.394198	0.032429
NCOR2	166.786	2.34861	0	0	0.470868	0.109156
MBP	166.439	1.21848	0	0	0.758068	0.451475
FOSL2	166.38	1.99376	0	0	0.512229	0.147889
SRGAP2	166.302	3.08165	0	0	0.418904	0.0583163
NADK	166.227	2.59575	0	0	0.447122	0.085678
MGST1	165.939	6.89368	0	0	0.364152	0.00514921
PTEN	165.907	1.58165	0	0	0.599715	0.251868
CD93	165.524	7.05456	0	0	0.362605	0.00405045
RNF13	165.38	1.82124	0	0	0.542976	0.190603
SEC11A	165.27	1.24801	0	0	0.708792	0.388303
SLC16A3	164.682	2.90468	0	0	0.42245	0.0636321
TMTC2	164.648	4.46887	0	0	0.379418	0.0241558
PPIF	164.498	3.33132	0	0	0.409069	0.0562995
LILRA1	164.473	7.42826	0	0	0.359579	0.00343469
PARVG	164.163	1.56277	0	0	0.59119	0.23585
PIK3R5	163.886	1.48574	0	0	0.633421	0.296036
EREG	163.346	7.91126	0	0	0.357332	0.00378776
UTRN	163.233	1.22837	0	0	0.753913	0.481752
HLA-DMB	163.192	2.32252	0	0	0.449979	0.0863615
MSRB1	163.182	3.77582	0	0	0.387299	0.0333696
MTPN	162.848	1.28391	0	0	0.669633	0.340715
LAMTOR1	162.771	1.22013	0	0	0.696981	0.375757
CREG1	162.492	3.08873	0	0	0.407184	0.053876
UBAP1	162.048	2.00326	0	0	0.504178	0.158106
CHP1	162.023	2.88432	0	0	0.417007	0.0651969
COMT	161.775	1.82165	0	0	0.526038	0.176556
CDC42EP3	161.593	1.75045	0	0	0.546724	0.20015
CYP1B1	161.412	9.09569	0	0	0.3512	0.00136145
NUDT16	161.123	3.37507	0	0	0.392685	0.0420665
PRKCD	161.005	2.83819	0	0	0.413507	0.0623328
GLT1D1	161.004	6.59276	0	0	0.353865	0.00511249
TRIB1	160.988	6.80786	0	0	0.353741	0.00532716
HLA-DQB1	160.825	1.61357	0	0	0.517265	0.144051
GRK2	160.562	1.23615	0	0	0.699295	0.375505
MAN2B1	160.406	1.90582	0	0	0.504291	0.154708
PIK3AP1	160.244	2.40479	0	0	0.442944	0.0911153
VIM-AS1	159.997	2.31778	0	0	0.453976	0.109094
MAP3K2	159.941	1.40728	0	0	0.639857	0.311777
C20orf27	159.437	2.10576	0	0	0.476412	0.131648
SLC31A2	159.371	4.43213	0	0	0.365812	0.0205064
CD300LF	159.301	7.70452	0	0	0.347835	0.0028274
RBPJ	158.995	1.99235	0	0	0.488923	0.143104
PPP3R1	158.861	1.73467	0	0	0.542806	0.207174
NFAM1	158.714	8.09023	0	0	0.346006	0.00207889
BAZ2B	158.628	2.53108	0	0	0.434182	0.0915785
PYGL	158.491	5.57452	0	0	0.349202	0.00508989
SNX29	158.021	1.95316	0	0	0.492728	0.151016
HLA-DRB5	157.969	2.02374	0	0	0.46905	0.115731
CD4	157.967	1.73947	0	0	0.520923	0.168579
PTPN6	157.749	1.22732	0	0	0.699645	0.394088
MAP2K3	157.661	1.80979	0	0	0.510061	0.165481
ATP1B3	157.538	1.58351	0	0	0.592184	0.262418
AL138720.1	157.472	6.08478	0	0	0.348513	0.00778454
MOB3A	157.39	1.89839	0	0	0.498724	0.156569
CROCC	157.349	1.23451	0	0	0.739787	0.453082
WDFY2	157.306	2.20809	0	0	0.462106	0.12425
SLC24A4	156.922	8.82115	0	0	0.341456	0.00129648
HRH2	156.847	3.72039	0	0	0.37262	0.032107
SIRPB2	156.545	8.44408	0	0	0.340981	0.00176536
ADGRE5	156.095	1.22462	0	0	0.709446	0.398873
ATP6V1B2	155.936	2.56147	0	0	0.4207	0.081458
MFSD1	155.829	1.99334	0	0	0.461722	0.118844
SIRPB1	155.81	5.52946	0	0	0.347022	0.0097109
ATG16L2	155.679	1.92849	0	0	0.486337	0.145409
MGAT1	155.65	1.58016	0	0	0.555035	0.218834
ABR	155.404	2.33324	0	0	0.437151	0.0977615
FBXO34	155.287	2.36626	0	0	0.444784	0.112616
ABCA1	155.225	4.69273	0	0	0.355536	0.0208793
AQP9	155.194	10.2087	0	0	0.337154	0.000652478
TBL1X	155.063	1.979	0	0	0.484056	0.150587
GNS	154.985	2.92025	0	0	0.395271	0.057226
CCL3	154.878	3.07851	0	0	0.404383	0.0737074
FAM157C	154.777	4.57582	0	0	0.353526	0.0182185
CLTA	154.644	1.38655	0	0	0.603385	0.269665
UNC93B1	154.529	2.63076	0	0	0.409002	0.0715635
RAPGEF1	154.343	1.65633	0	0	0.538369	0.207316
BCL6	154.303	2.31687	0	0	0.439816	0.104707
PRKACA	154.286	2.63476	0	0	0.409476	0.0728318
TPP1	154.004	1.87578	0	0	0.482803	0.144234
CTNNA1	153.673	3.40225	0	0	0.373038	0.0387137
CAPNS1	153.48	1.19231	0	0	0.673325	0.353166
AGFG1	153.473	2.0453	0	0	0.466871	0.134693
DPYSL2	153.292	3.66859	0	0	0.36527	0.0325194
CPQ	152.685	1.88148	0	0	0.485874	0.152157
NCOA2	152.488	1.65199	0	0	0.531334	0.204313
RUNX1	152.449	1.37074	0	0	0.622874	0.314249
CTBP2	152.44	2.63064	0	0	0.399539	0.0624515
PTGS2	152.433	7.57626	0	0	0.333439	0.00335843
SH2B3	152.394	2.66076	0	0	0.40269	0.070541
PELI1	151.97	1.84982	0	0	0.507836	0.185021
RNH1	151.389	1.3298	0	0	0.612994	0.301651
ANTXR2	151.374	2.25823	0	0	0.437366	0.110811
NAAA	151.086	1.74964	0	0	0.50927	0.190413
TRIO	151.026	3.01873	0	0	0.379181	0.0495459
DENND3	150.694	3.13723	0	0	0.373941	0.0450181
KCNE3	150.269	7.11944	0	0	0.328278	0.0024941
OSBPL8	150.052	1.20591	0	0	0.678937	0.384038
ARL15	149.964	1.88749	0	0	0.480003	0.157617
TESC	149.716	2.85502	0	0	0.383675	0.0558109
NCF4	149.62	2.65048	0	0	0.394085	0.0668352
MICU1	149.421	2.26169	0	0	0.427294	0.101981
LACTB	149.376	3.05137	0	0	0.375319	0.050173
ERGIC1	149.334	1.86456	0	0	0.476152	0.150838
USP32	149.322	2.5543	0	0	0.403107	0.0782832
DENND10	149.095	2.35472	0	0	0.414952	0.0873642
MICAL2	149.043	3.36264	0	0	0.365224	0.0425495
MAP2K1	148.996	1.72212	0	0	0.508412	0.190235
GPBAR1	148.754	7.48897	0	0	0.325162	0.00294886
BST1	148.491	7.46016	0	0	0.324609	0.00299405
TMEM165	148.282	1.76577	0	0	0.489601	0.166639
TBC1D8	148.277	4.87912	0	0	0.335629	0.0148742
S100Z	148.064	6.17348	0	0	0.326799	0.00610957
ZNF106	147.863	1.79958	0	0	0.479393	0.156038
SIRPA	147.769	7.29212	0	0	0.323367	0.00341492
RIN2	147.481	7.41823	0	0	0.322362	0.00288954
KDM6B	147.18	1.43363	0	0	0.565502	0.248456
DOCK4	147.132	6.65494	0	0	0.323672	0.00517463
RGS18	146.804	2.95216	0	0	0.342833	0.0226785
METRNL	146.767	1.69595	0	0	0.460762	0.121451
RYBP	146.588	2.76971	0	0	0.382534	0.0643976
SLC15A3	146.501	5.27862	0	0	0.327737	0.0104029
ETF1	146.346	1.76791	0	0	0.481516	0.162591
HACD4	146.144	1.42931	0	0	0.545234	0.221506
SCIMP	146.115	3.42547	0	0	0.350783	0.0315957
CCNY	145.913	1.32202	0	0	0.598959	0.28996
TNS3	145.844	4.84322	0	0	0.329667	0.0139393
RAPGEF2	145.711	2.33498	0	0	0.415381	0.100202
CELF1	145.61	1.57319	0	0	0.520743	0.205039
JAZF1	145.511	1.69203	0	0	0.487545	0.163851
METTL9	145.411	1.35723	0	0	0.587577	0.286941
PHF21A	145.404	1.93967	0	0	0.454811	0.138964
PER1	145.383	1.32263	0	0	0.597559	0.289974
SESTD1	145.361	3.26504	0	0	0.355457	0.0384482
RAB5IF	145.198	1.21248	0	0	0.622716	0.304035
PTPN18	145.026	1.39477	0	0	0.534676	0.210855
ARIH1	144.835	1.06928	0	0	0.734536	0.459305
SLC39A11	144.748	2.83928	0	0	0.374901	0.0611691
MAP3K5	144.695	1.84283	0	0	0.471229	0.15849
CAMK1	144.634	5.17928	0	0	0.324089	0.0105696
RNASE6	144.177	3.19432	0	0	0.353097	0.0381008
KCNQ1	144.166	2.50369	0	0	0.391929	0.078769
TLR4	144.16	8.18661	0	0	0.314175	0.00171452
TIPARP	143.789	2.04735	0	0	0.455478	0.156747
OSCAR	143.785	6.55981	0	0	0.316197	0.00482156
TNRC18	143.772	2.64989	0	0	0.381179	0.068095
PTPN12	143.73	1.77115	0	0	0.452734	0.128439
MYD88	143.629	2.0555	0	0	0.428942	0.115048
DISC1	143.504	2.49467	0	0	0.393679	0.0833223
SMARCD3	143.397	3.97845	0	0	0.336126	0.0257347
ICAM1	142.79	3.65383	0	0	0.343228	0.0346322
LAMTOR2	142.513	1.46148	0	0	0.529211	0.213414
SUSD6	141.939	2.28138	0	0	0.403559	0.09442
OTUD1	141.809	3.28117	0	0	0.352341	0.0460548
SMAD3	141.695	1.97606	0	0	0.44431	0.139687
NCOA1	141.629	1.54612	0	0	0.506673	0.194811
SCPEP1	141.487	2.30168	0	0	0.395124	0.083746
ELF2	141.368	1.37668	0	0	0.562397	0.258692
NACC2	141.328	3.80628	0	0	0.333179	0.0256726
RASSF3	141.229	1.60952	0	0	0.496974	0.190874
MTMR3	140.928	2.35828	0	0	0.394221	0.0870479
NOP10	140.865	1.24005	0	0	0.602222	0.297716
PPP3CA	140.588	1.42185	0	0	0.540277	0.232446
TMEM219	140.515	1.06681	0	0	0.678655	0.385298
SNX27	140.493	2.36024	0	0	0.389919	0.0824975
PSMB3	140.174	1.03934	0	0	0.69077	0.408132
CHMP4B	140.139	1.29734	0	0	0.573429	0.271583
PNPLA8	139.99	1.56357	0	0	0.507938	0.207496
FAR1	139.931	2.0564	0	0	0.418893	0.112545
ARL8B	139.899	1.74021	0	0	0.462275	0.156566
CPNE8	139.875	3.5415	0	0	0.336273	0.0324742
CORO1C	139.714	3.31443	0	0	0.335584	0.0310986
SRGAP2B	139.544	3.30512	0	0	0.341907	0.0389086
RFX2	139.485	3.89134	0	0	0.329769	0.0283786
THBS1	139.467	5.39	0	0	0.311894	0.0095951
ZNF467	139.414	4.08767	0	0	0.324168	0.021738
DOK3	139.392	4.80128	0	0	0.313791	0.011191
ABHD5	139.207	1.8597	0	0	0.456144	0.157459
PREX1	139.197	1.17679	0	0	0.611346	0.299179
PAN3	139.179	1.3227	0	0	0.567286	0.26864
UBE2J1	139.095	1.47006	0	0	0.513098	0.208632
GK	138.946	3.93623	0	0	0.326709	0.025859
PDXK	138.881	2.30399	0	0	0.390179	0.086274
PRKCE	138.799	2.13177	0	0	0.406563	0.103159
SPG21	138.138	1.60028	0	0	0.480172	0.17496
TBC1D22A	138.018	1.42688	0	0	0.525056	0.224308
LRRFIP2	137.513	1.94398	0	0	0.426086	0.125886
ENY2	137.229	1.15276	0	0	0.61803	0.323058
CREBBP	137.214	1.4631	0	0	0.509677	0.208239
TNFRSF10B	137.166	2.82678	0	0	0.356598	0.0594094
MAPKAPK3	137.152	1.97721	0	0	0.416804	0.116426
MBD2	137.076	1.26735	0	0	0.57772	0.291336
CAPZA1	136.964	1.16534	0	0	0.609291	0.316087
STAB1	136.897	8.28564	0	0	0.298187	0.00139252
RNF24	136.85	2.98836	0	0	0.347384	0.0508198
SCO2	136.242	3.20459	0	0	0.337921	0.0421992
PKN2	136.145	1.6159	0	0	0.473838	0.176161
TACC1	136.045	1.49942	0	0	0.498408	0.200596
AC253572.2	135.967	1.72394	0	0	0.47115	0.184126
TRAK1	135.886	2.26347	0	0	0.384386	0.0872287
TMEM167A	135.847	1.71182	0	0	0.448533	0.147542
AGPAT3	135.52	2.08759	0	0	0.39491	0.097061
PTAFR	135.204	6.49925	0	0	0.29717	0.00423969
NDUFB1	135.127	1.04632	0	0	0.672196	0.382801
ENSA	135.049	1.00627	0	0	0.720309	0.464389
ATOX1	135.038	1.55399	0	0	0.474052	0.172712
ITPK1	134.233	2.267	0	0	0.37821	0.0835567
IL13RA1	134.098	4.83519	0	0	0.302873	0.0121513
CXCL16	133.954	4.70039	0	0	0.303855	0.0137303
MPP1	133.66	2.40866	0	0	0.341772	0.0476874
FAM120A	133.387	1.55201	0	0	0.469581	0.174432
HOOK3	133.162	1.55733	0	0	0.468	0.173762
MIS18BP1	133.033	1.57203	0	0	0.465188	0.171819
BMP2K	132.731	2.88176	0	0	0.339807	0.0512209
TMEM205	132.308	2.06956	0	0	0.391838	0.10136
MOB1A	132.124	1.07872	0	0	0.615648	0.332162
SNX2	132.047	1.24881	0	0	0.528556	0.227551
AL021155.5	132.022	1.83618	0	0	0.425939	0.138856
SLC9A1	131.994	2.30659	0	0	0.377126	0.0920135
NDRG1	131.945	2.17022	0	0	0.393555	0.110746
MYO1G	131.435	1.15179	0	0	0.580136	0.283447
TXN	131.26	1.06854	0	0	0.624828	0.335987
LINC00937	131.158	6.032	0	0	0.289978	0.00582428
RGS19	131.052	1.12251	0	0	0.59949	0.318062
CHD1	130.948	1.06121	0	0	0.641144	0.365919
LAT2	130.612	1.86203	0	0	0.393013	0.0973887
WAC	130.513	1.2195	0	0	0.559766	0.275103
MRTFA	130.501	1.56597	0	0	0.460107	0.173472
SHTN1	130.298	5.47769	0	0	0.290407	0.00830426
TBC1D9	130.047	3.77397	0	0	0.306971	0.02478
ACER3	129.876	2.89194	0	0	0.33013	0.0468174
RNF181	129.869	1.19083	0	0	0.560206	0.26905
KLF7	129.86	2.34121	0	0	0.362661	0.0792266
ROCK1	129.82	1.14258	0	0	0.587905	0.303928
RAP1GAP2	129.819	1.39622	0	0	0.481346	0.185942
CSNK1A1	129.745	1.07384	0	0	0.623721	0.346429
LYL1	129.744	2.63581	0	0	0.332614	0.0478766
ZNF710	129.557	3.51205	0	0	0.311432	0.0299151
OAS1	129.514	2.47215	0	0	0.353052	0.0714223
LTBR	129.041	5.7799	0	0	0.286161	0.00676204
DHX34	129.027	3.1628	0	0	0.321165	0.0408914
RNPEP	128.918	2.05001	0	0	0.380005	0.095307
CHMP1B	128.874	1.57307	0	0	0.470179	0.194218
NBEAL2	128.681	1.87158	0	0	0.396276	0.10915
ZNF516	128.561	3.46189	0	0	0.310822	0.0318274
NELFB	128.486	1.82467	0	0	0.415799	0.137825
CAMKK2	128.395	3.45417	0	0	0.309964	0.0308585
TMEM107	128.338	1.26891	0	0	0.556706	0.287746
STMP1	128.324	1.06181	0	0	0.607405	0.323378
IL15	128.034	3.47335	0	0	0.30862	0.0300648
YWHAE	127.972	1.30912	0	0	0.503399	0.216885
SRA1	127.859	1.64315	0	0	0.439737	0.158707
TBC1D5	127.813	1.16795	0	0	0.571351	0.294293
FNIP1	127.708	1.82087	0	0	0.406416	0.125544
C6orf62	127.595	1.83765	0	0	0.401493	0.119915
SAT2	127.585	1.39862	0	0	0.484327	0.200282
ZDHHC20	127.405	1.60227	0	0	0.440223	0.159719
AC013652.1	127.346	5.21651	0	0	0.285292	0.00929569
AL355075.4	127.088	2.8102	0	0	0.336544	0.0633355
PLCB2	126.886	1.64292	0	0	0.424618	0.141365
TRAF3	126.78	1.84893	0	0	0.40287	0.126747
RELB	126.566	1.62702	0	0	0.430794	0.151782
PTTG1IP	126.458	1.75263	0	0	0.403232	0.122643
FES	126.448	3.63566	0	0	0.300129	0.0250851
ROGDI	126.029	3.17384	0	0	0.311567	0.0375132
STK3	125.7	3.59769	0	0	0.300343	0.0273843
AC096667.1	125.63	7.14493	0	0	0.275016	0.00283023
OXSR1	125.614	1.95174	0	0	0.389964	0.117243
MX2	125.541	1.84701	0	0	0.407963	0.137354
PHACTR1	125.481	3.17529	0	0	0.309433	0.0363297
CERT1	125.421	1.93584	0	0	0.382139	0.105947
MYO15B	125.262	2.68773	0	0	0.326811	0.0528253
SVIL	125.186	1.90497	0	0	0.390946	0.118048
KDM1B	125.09	3.31976	0	0	0.304747	0.0326493
IL6R	125.067	2.14433	0	0	0.363124	0.0902058
RAB24	124.891	1.42031	0	0	0.464691	0.186126
PSTPIP2	124.775	2.35675	0	0	0.33922	0.064262
MAP3K20	124.421	4.49499	0	0	0.28405	0.0142048
AL512603.2	124.369	5.25635	0	0	0.279838	0.0108266
SEC14L1	124.322	1.81076	0	0	0.389569	0.114938
WDR45B	124.08	1.71165	0	0	0.426503	0.158795
BTAF1	124.065	1.3773	0	0	0.491486	0.224074
CYB5R4	123.906	1.67953	0	0	0.408064	0.132024
EP300	123.533	1.61892	0	0	0.418735	0.144921
TENT5A	123.462	2.27101	0	0	0.348355	0.0780686
POLE4	123.327	1.23448	0	0	0.514668	0.237985
UBAC2	123.276	1.00867	0	0	0.643583	0.397653
PPM1F	123.232	3.76151	0	0	0.29061	0.0226673
PACSIN2	122.914	2.05013	0	0	0.36134	0.0916181
TET3	122.815	3.10468	0	0	0.305876	0.0389905
NAPRT	122.77	1.97511	0	0	0.368228	0.0969876
HK2	122.722	4.96514	0	0	0.277139	0.0114989
FBXO11	122.26	1.53767	0	0	0.432793	0.163526
NFE2	122.251	4.47644	0	0	0.272306	0.00648806
IRF5	122.242	3.29431	0	0	0.297577	0.0314376
SHOC2	121.881	1.30287	0	0	0.482679	0.209115
TXNDC17	121.73	1.55577	0	0	0.416217	0.140794
ITGAM	121.445	1.8324	0	0	0.371446	0.0985919
HEBP2	121.184	1.12865	0	0	0.548486	0.284198
OLR1	121.106	7.99354	0	0	0.264402	0.00200828
ADM	121.092	7.21939	0	0	0.265012	0.00253365
STX10	120.97	1.34213	0	0	0.466295	0.193275
PRDX3	120.913	1.67555	0	0	0.398015	0.128869
CERS6	120.782	1.53905	0	0	0.424844	0.157445
HM13	120.735	1.12796	0	0	0.539961	0.270134
HBEGF	120.669	6.39487	0	0	0.266119	0.00485828
PDE4A	120.52	2.13567	0	0	0.348332	0.0835341
LINC01619	120.506	1.01052	0	0	0.627809	0.378129
DNAJC5	120.319	2.23564	0	0	0.340349	0.0765037
AC009093.2	120.308	3.01399	0	0	0.302805	0.0411852
P2RX1	120.267	3.44062	0	0	0.286206	0.0241615
ATXN1	120.252	1.27605	0	0	0.484835	0.214962
RNF19B	120.102	2.3433	0	0	0.33852	0.0780996
FCHSD2	120.063	1.36745	0	0	0.446117	0.177898
ELMO1	119.962	1.04272	0	0	0.589768	0.332168
IMPA2	119.831	4.07716	0	0	0.27802	0.0181197
PPM1N	119.722	2.9753	0	0	0.304307	0.044843
FRMD4B	119.527	3.33542	0	0	0.290655	0.0315421
LUCAT1	119.412	5.20509	0	0	0.269269	0.0110978
PLEKHB2	119.37	1.65893	0	0	0.395621	0.130496
SOX4	119.302	2.67558	0	0	0.312775	0.0526558
AZIN1-AS1	118.896	4.19765	0	0	0.281407	0.0260793
ZDHHC7	118.855	2.11093	0	0	0.342359	0.0801305
UVRAG	118.766	1.16684	0	0	0.505714	0.2347
CCDC88B	118.704	1.83188	0	0	0.37192	0.109351
SERPINB6	118.541	1.29379	0	0	0.456099	0.18292
ARMH1	118.492	1.40705	0	0	0.482713	0.234855
LDLRAD4	118.489	1.34352	0	0	0.456584	0.194195
PPP1R9B	118.473	2.51481	0	0	0.316174	0.0566695
RP2	118.413	2.90819	0	0	0.299993	0.0416061
TOP1	118.267	1.10026	0	0	0.549073	0.288262
SPECC1	117.949	3.06244	0	0	0.293749	0.0368269
HIVEP1	117.871	1.67493	0	0	0.391342	0.131699
NFAT5	117.754	1.48104	0	0	0.434035	0.177649
NAA38	117.735	1.00009	0	0	0.581547	0.315062
HEXB	117.724	1.55367	0	0	0.408889	0.147404
STAT2	117.688	1.95655	0	0	0.356756	0.0987784
FBP1	117.608	3.04804	0	0	0.293399	0.0369286
CLMN	117.439	4.82568	0	0	0.265475	0.010965
AGO4	117.403	2.42441	0	0	0.318184	0.0606268
VAMP3	117.346	2.04786	0	0	0.342709	0.0833223
RASGRP4	117.323	6.93479	0	0	0.257187	0.00302512
GAA	117.25	2.88121	0	0	0.297148	0.04077
MID1IP1	116.994	2.35052	0	0	0.325715	0.0709365
SLC25A37	116.887	2.3753	0	0	0.324112	0.069657
BCL3	116.697	2.07662	0	0	0.341309	0.0850029
TTYH3	116.608	4.14111	0	0	0.268467	0.0149985
KDM6A	116.575	1.20318	0	0	0.499289	0.241835
TUT7	116.426	1.53162	0	0	0.407489	0.148725
CEP170	116.341	2.01869	0	0	0.345363	0.0898753
CXCL2	116.239	7.87492	0	0	0.254251	0.00248281
IQCN	116.141	2.56472	0	0	0.310765	0.0581298
ACSL4	116.14	2.3535	0	0	0.319753	0.0655105
CD58	116.017	1.70155	0	0	0.37708	0.117709
TIMM8B	115.997	1.53113	0	0	0.400951	0.139562
MBOAT7	115.974	2.31274	0	0	0.321944	0.0678605
ALDH3B1	115.625	6.91784	0	0	0.253461	0.00292062
GABARAPL1	115.583	1.49481	0	0	0.41336	0.155346
PDLIM5	115.441	1.76371	0	0	0.367742	0.112082
TPM4	115.405	1.00894	0	0	0.518349	0.254636
MEFV	115.396	7.61279	0	0	0.252072	0.0020224
AL034397.3	115.295	4.30072	0	0	0.262325	0.0118548
OAZ2	115.17	2.47389	0	0	0.309309	0.0567543
MAPK1	115.163	1.02866	0	0	0.543811	0.278989
UBE2E1	115.138	1.48818	0	0	0.413925	0.158922
LINC02432	115.036	8.53944	0	0	0.250604	0.00122587
INPP5D	114.678	1.0712	0	0	0.526185	0.264674
ZNF267	114.655	1.79835	0	0	0.366003	0.114319
HDLBP	114.482	1.54435	0	0	0.394842	0.139373
NABP1	114.478	1.86244	0	0	0.35784	0.106232
NT5C2	114.475	1.52891	0	0	0.401041	0.146768
FGD2	114.319	3.20586	0	0	0.279081	0.0298812
LRRC23	114.304	2.22455	0	0	0.333168	0.0869377
MAPK14	114.189	1.63082	0	0	0.383641	0.130665
HOTAIRM1	114.114	1.96644	0	0	0.337538	0.0836612
KIAA0513	114.074	3.36881	0	0	0.272713	0.0241134
FKBP15	113.555	2.28059	0	0	0.314446	0.0645868
ARID3A	113.441	3.46243	0	0	0.27269	0.0261189
ERICH1	113.425	1.16715	0	0	0.484056	0.228186
MAP4K4	113.149	1.16416	0	0	0.49956	0.250981
ATP13A3	112.987	2.15373	0	0	0.329125	0.0835002
ERC1	112.923	1.52725	0	0	0.399042	0.150409
PABPC4	112.922	1.26861	0	0	0.462411	0.214967
IL10RB	112.886	1.76872	0	0	0.355965	0.104837
NPL	112.839	4.05084	0	0	0.261083	0.0155719
OGDH	112.631	1.19465	0	0	0.469976	0.215513
TMEM154	112.207	1.69404	0	0	0.364366	0.115037
EIF4E2	112.052	1.32237	0	0	0.426978	0.172048
YTHDF3	112.03	1.77874	0	0	0.356903	0.109842
HSPA1A	111.977	2.09942	0	0	0.330401	0.0841725
HCAR3	111.833	8.24529	0	0	0.243694	0.00123434
SHKBP1	111.591	1.10873	0	0	0.494241	0.238776
CLIP1	111.469	1.71132	0	0	0.359771	0.112811
RRAS	111.466	2.2901	0	0	0.312098	0.0687022
SUPT4H1	111.374	1.05792	0	0	0.499447	0.242403
AC010894.3	111.341	1.2878	0	0	0.430828	0.17766
CLIC4	111.214	3.2367	0	0	0.274068	0.0327962
VPS13B	111.119	1.09429	0	0	0.508762	0.260474
ADPGK	111.028	1.4353	0	0	0.403198	0.154423
GNA15	110.954	3.80564	0	0	0.259852	0.0190744
MYO5A	110.889	1.67507	0	0	0.36405	0.118313
MAPKAPK2	110.853	1.35773	0	0	0.414297	0.164193
DIAPH1	110.711	1.01346	0	0	0.532497	0.280678
CHMP2A	110.527	1.16744	0	0	0.466306	0.212521
TIAM1	110.426	2.04604	0	0	0.32427	0.0813507
CDK2AP1	110.294	2.11641	0	0	0.30425	0.061299
RAB20	110.248	5.25385	0	0	0.246754	0.00781279
EXOC4	110.112	1.07759	0	0	0.513697	0.270035
PARVB	110.068	2.03887	0	0	0.304634	0.0621238
EIF4G3	109.971	1.3296	0	0	0.424448	0.180403
SGMS1	109.912	1.69203	0	0	0.36842	0.128945
CDK19	109.727	2.17489	0	0	0.313769	0.0737526
NAGA	109.545	3.23696	0	0	0.26692	0.0280989
SND1	109.44	1.10536	0	0	0.489228	0.241942
PTCH2	109.289	1.88098	0	0	0.341546	0.102425
ZDHHC1	109.026	6.7167	0	0	0.239471	0.00323979
MYOF	108.361	6.51103	0	0	0.238454	0.00377929
SH3TC1	108.274	3.07064	0	0	0.268659	0.0327284
TRIP12	108.212	1.26329	0	0	0.427791	0.183352
ADAP2	108.16	5.27326	0	0	0.24165	0.00714901
FNIP2	107.787	3.05923	0	0	0.268095	0.033282
ITPR2	107.763	1.29911	0	0	0.421242	0.180646
SAP30	107.743	2.40741	0	0	0.292349	0.0559775
P2RY13	107.612	6.72362	0	0	0.236219	0.0030223
CD1D	107.446	4.78172	0	0	0.242869	0.00991992
GASK1B	107.442	8.50177	0	0	0.233949	0.00100837
IMPDH1	107.142	1.69655	0	0	0.343341	0.103583
SIGLEC9	107.132	4.22801	0	0	0.245658	0.0126428
OSBPL11	106.892	2.48835	0	0	0.285235	0.0510995
LILRB4	106.708	4.42561	0	0	0.242023	0.0101515
MTSS1	106.665	1.69701	0	0	0.371762	0.145971
KIF1B	106.64	2.55225	0	0	0.28178	0.0482664
CARS2	106.516	1.50748	0	0	0.374235	0.137037
TRMT1	106.424	1.44951	0	0	0.387604	0.152002
ALDH1A2	106.351	6.84933	0	0	0.233351	0.00285
CRISPLD2	106.282	6.27813	0	0	0.234322	0.00402503
WASHC4	106.271	1.34577	0	0	0.397665	0.158103
RB1	106.185	1.00595	0	0	0.503218	0.258203
WWP2	106.158	1.44787	0	0	0.381168	0.14365
BTK	106.034	2.68481	0	0	0.268998	0.0364597
RETN	105.807	6.30691	0	0	0.233373	0.00412389
SLC66A2	105.797	1.59008	0	0	0.351787	0.114938
TAOK1	105.567	1.62064	0	0	0.349913	0.114881
NCKAP1L	105.516	1.16556	0	0	0.440189	0.198808
UPP1	105.37	1.07362	0	0	0.478749	0.234369
RIOK3	105.138	1.09903	0	0	0.44964	0.208036
C15orf39	105.12	2.47557	0	0	0.280594	0.0502408
CKAP4	104.808	2.23245	0	0	0.297136	0.0683972
HDAC4	104.765	1.7041	0	0	0.343206	0.113305
SEMA4A	104.752	3.95716	0	0	0.243829	0.0163289
EPN1	104.712	1.4641	0	0	0.369289	0.13369
DPEP2	104.407	1.45766	0	0	0.368025	0.132868
ZFAND6	104.396	1.13404	0	0	0.449482	0.212007
JPT1	104.381	1.13366	0	0	0.450046	0.213307
CD163	104.292	7.32676	0	0	0.228134	0.00213821
UBR4	104.228	1.31144	0	0	0.402464	0.168986
MAPK6	104.207	2.15148	0	0	0.298706	0.0704959
DHRSX	104.184	1.6972	0	0	0.339446	0.109512
PARP14	104.006	1.44122	0	0	0.381755	0.151496
COLGALT1	103.981	2.66222	0	0	0.27059	0.0433375
HK1	103.94	1.44018	0	0	0.367054	0.133622
LAP3	103.798	1.35637	0	0	0.401244	0.172384
RALB	103.783	2.39168	0	0	0.278607	0.0505741
VTI1A	103.762	1.16732	0	0	0.443012	0.210666
BCL2L11	103.513	1.99441	0	0	0.307547	0.0798989
STAT6	103.195	1.21834	0	0	0.412265	0.176209
NLRP12	103.096	8.27314	0	0	0.224656	0.00115243
LPCAT2	103.082	6.54386	0	0	0.226802	0.00354202
KSR1	103.007	3.18598	0	0	0.252772	0.0283277
IRF8	103.006	1.41575	0	0	0.326065	0.0899487
FAM200B	102.907	1.23399	0	0	0.415652	0.183804
ANO6	102.857	1.43219	0	0	0.356575	0.125626
TSPOAP1	102.684	2.10199	0	0	0.297306	0.0719731
ARMH3	102.662	1.86127	0	0	0.315801	0.089525
SLC6A6	102.553	2.28115	0	0	0.282841	0.057387
ATP6V1A	102.302	2.23669	0	0	0.285269	0.0607341
YWHAG	102.245	1.81996	0	0	0.315711	0.0894827
ARHGAP27	102.084	1.61521	0	0	0.334895	0.105956
NRIP1	102.019	1.65822	0	0	0.335313	0.109371
STK40	101.856	1.89251	0	0	0.305436	0.0797068
MAP3K11	101.846	1.66469	0	0	0.3296	0.101987
SGK3	101.733	1.61235	0	0	0.340801	0.115229
LARP4B	101.634	1.2865	0	0	0.395181	0.166416
RAB3D	101.631	4.43586	0	0	0.2316	0.0107729
LAMP2	101.574	1.79985	0	0	0.313193	0.0871552
PPCDC	101.489	2.6633	0	0	0.264719	0.0432019
PADI4	101.474	3.26603	0	0	0.249046	0.0295253
CYFIP1	101.448	4.16986	0	0	0.234254	0.0142726
TCF12	101.229	1.01988	0	0	0.483029	0.255119
ST6GALNAC3	101.122	3.05762	0	0	0.252411	0.032494
FCGR1A	101.045	7.94286	0	0	0.220422	0.00138122
DYSF	100.983	5.14573	0	0	0.226689	0.00782126
ARHGEF40	100.887	4.43974	0	0	0.230787	0.0119932
LPCAT1	100.676	1.36047	0	0	0.362368	0.131877
ARID1A	100.554	1.13116	0	0	0.429021	0.199607
KDM3B	100.442	1.56221	0	0	0.344177	0.121717
CDH23	100.378	3.06693	0	0	0.249283	0.0307258
HEBP1	100.299	1.9569	0	0	0.295375	0.0730041
R3HDM2	100.283	1.33916	0	0	0.379576	0.155137
GNA13	100.254	1.17257	0	0	0.41642	0.189312
CAMK1D	100.153	1.08263	0	0	0.45707	0.235929
RREB1	100.127	1.93552	0	0	0.301484	0.0817179
DYRK1A	100.088	1.06737	0	0	0.460536	0.235307
STX7	99.9299	1.42074	0	0	0.33913	0.110859
RB1CC1	99.8973	1.16411	0	0	0.422111	0.196469
ZNF703	99.8326	4.19828	0	0	0.230675	0.0141059
F13A1	99.7402	2.76361	0	0	0.234525	0.0167752
CACUL1	99.6326	1.4544	0	0	0.351844	0.128391
GSK3B	99.5295	1.10672	0	0	0.434611	0.207722
GNB4	99.4615	3.95166	0	0	0.231454	0.0155493
SQOR	99.3995	1.34889	0	0	0.367663	0.142037
CTSA	99.3926	1.0187	0	0	0.401899	0.172028
AP3S2	99.3507	2.24679	0	0	0.277478	0.0596353
INSR	99.3499	4.32393	0	0	0.227897	0.0123604
ALDH1A1	99.2612	8.27883	0	0	0.216188	0.000926462
SLC9A8	99.102	1.92475	0	0	0.298356	0.0799328
LDLR	99.0091	2.66196	0	0	0.259491	0.0438855
DICER1	98.9243	1.58817	0	0	0.328866	0.108035
USP4	98.8696	1.30077	0	0	0.381845	0.159812
AP3B1	98.6348	1.03993	0	0	0.450577	0.223695
AC005280.2	98.389	8.05222	0	0	0.214562	0.00127953
APAF1	98.3241	2.37926	0	0	0.267078	0.0518084
SPOPL	98.2601	2.32914	0	0	0.268908	0.0533902
CCDC69	98.2083	1.09379	0	0	0.425984	0.199446
PLEKHO2	98.0297	3.00726	0	0	0.243366	0.0291977
BCAS3	97.9316	1.28586	0	0	0.388801	0.172565
AC009522.1	97.6543	2.5113	0	0	0.260507	0.0474077
ATAD2B	97.6098	1.31394	0	0	0.372903	0.154575
TP53BP2	97.4618	1.70625	0	0	0.313543	0.0980553
EVI2A	97.357	1.38126	0	0	0.358483	0.140639
EEPD1	97.1157	3.20918	0	0	0.240001	0.0295197
PPM1L	97.1082	2.04431	0	0	0.277794	0.0631774
TNK2	97.0165	1.9711	0	0	0.285856	0.0715494
SUMF1	97.0043	1.3684	0	0	0.361668	0.145336
PSMA4	96.7051	1.01272	0	0	0.447562	0.22332
ANKS1A	96.593	2.35547	0	0	0.263273	0.0518452
AC015912.3	96.5829	3.27283	0	0	0.236783	0.0268222
TRIOBP	96.5325	2.13827	0	0	0.27269	0.0599997
MIR181A1HG	96.4437	2.60652	0	0	0.253506	0.0431793
QSOX1	96.4212	2.16383	0	0	0.272916	0.0610279
TRAPPC9	96.2943	1.18978	0	0	0.395949	0.179649
ANKRD17	96.209	1.06624	0	0	0.434622	0.216724
AC007032.1	96.0699	4.10857	0	0	0.22224	0.0136625
FLII	95.9081	1.38923	0	0	0.342766	0.125649
SLC9A9	95.8519	1.36431	0	0	0.354181	0.139136
ZNF609	95.7153	1.33137	0	0	0.367054	0.155273
PDPK1	95.6975	1.71804	0	0	0.305786	0.0940161
IL3RA	95.4215	3.02384	0	0	0.233249	0.025554
PLIN2	95.2885	1.48525	0	0	0.343816	0.131981
AGPAT2	95.2086	2.14929	0	0	0.268038	0.0581694
PRCP	95.0689	1.40457	0	0	0.339796	0.125451
KDM7A	95.0461	1.42853	0	0	0.341862	0.130428
CARD19	94.9112	1.46747	0	0	0.317473	0.103815
VPS26A	94.871	1.37071	0	0	0.373761	0.166091
INPPL1	94.8359	2.38427	0	0	0.256329	0.0483625
METTL7A	94.8307	2.90606	0	0	0.23728	0.030175
COMMD9	94.7649	1.39958	0	0	0.334986	0.11966
CAT	94.6001	1.16414	0	0	0.386306	0.169593
CPEB4	94.3298	2.31294	0	0	0.25861	0.0519186
RAF1	94.3074	1.39887	0	0	0.342777	0.131594
BAIAP2	94.2775	2.59776	0	0	0.25188	0.0470434
RAB44	94.2419	7.96263	0	0	0.20563	0.00133603
APOBR	94.018	2.45546	0	0	0.249283	0.0428376
CHSY1	93.9112	2.57102	0	0	0.248594	0.043668
NCOA3	93.5983	1.02293	0	0	0.427012	0.211747
CYP27A1	93.1995	8.00395	0	0	0.203168	0.00106769
NSMCE2	93.1661	1.28124	0	0	0.366173	0.159182
B4GALT1	93.096	1.03568	0	0	0.426278	0.213417
BCKDK	92.9158	2.11604	0	0	0.262833	0.0577994
LPGAT1	92.9069	1.34312	0	0	0.342054	0.132851
CD300C	92.8759	4.53655	0	0	0.210734	0.00907537
SOS2	92.8722	1.40615	0	0	0.332298	0.123479
SLC22A15	92.8529	4.40015	0	0	0.211976	0.0103408
IL1RN	92.8383	7.24188	0	0	0.20336	0.00222012
TXNDC11	92.6215	1.56056	0	0	0.316772	0.111661
MTMR14	92.5668	1.24466	0	0	0.359274	0.148302
VMA21	92.5472	1.22465	0	0	0.362097	0.150513
HHEX	92.5371	2.57373	0	0	0.238353	0.0352846
PLIN3	92.49	2.06897	0	0	0.264493	0.0607624
TMEM164	92.4213	2.90651	0	0	0.231984	0.030384
FAM110A	92.2726	1.87161	0	0	0.276913	0.0737441
KLHL2	92.1484	1.96884	0	0	0.27225	0.0692446
ARL5B	92.0776	2.58607	0	0	0.245421	0.0455237
PEA15	92.0279	2.07694	0	0	0.264436	0.0621633
AL078604.4	92.0156	5.54989	0	0	0.205969	0.00684396
RRBP1	91.8038	1.6818	0	0	0.286861	0.0813903
USP9X	91.7982	1.11117	0	0	0.395892	0.187857
PDE4C	91.7954	3.4754	0	0	0.223527	0.0251952
RELL1	91.7428	1.76064	0	0	0.29288	0.0919542
FTX	91.7087	1.22309	0	0	0.37078	0.166597
AZI2	91.679	1.59874	0	0	0.302523	0.0981202
KIAA0232	91.6369	1.74259	0	0	0.288137	0.0850198
SLC36A4	91.6292	1.80641	0	0	0.283937	0.0817942
RPS6KA4	91.5523	1.91805	0	0	0.271335	0.0686542
TBC1D1	91.4593	1.12248	0	0	0.385673	0.176957
TM9SF4	91.3071	1.66853	0	0	0.293591	0.0906012
DAPP1	91.3045	1.67789	0	0	0.276112	0.0732244
AC009226.1	91.285	2.99499	0	0	0.22976	0.0312286
CYP1B1-AS1	91.2265	6.96087	0	0	0.200063	0.00236982
C20orf194	91.1997	2.83691	0	0	0.231668	0.0329205
USP12	91.1898	1.3057	0	0	0.345577	0.141009
ZNF438	91.1442	2.64933	0	0	0.235801	0.0367337
PLEKHM2	90.9132	1.30645	0	0	0.341591	0.136009
TFEC	90.9093	4.38846	0	0	0.207346	0.010095
ADAP1	90.7739	1.78925	0	0	0.272894	0.0693293
DDX60L	90.6536	1.39439	0	0	0.329667	0.127016
PIK3CB	90.3746	1.94026	0	0	0.267993	0.0690864
SIGLEC10	90.373	4.02667	0	0	0.210779	0.0149279
JOSD2	90.3676	1.3341	0	0	0.330311	0.124832
RAB27A	90.1171	1.16587	0	0	0.367607	0.161617
ELL2	90.0781	1.18916	0	0	0.383494	0.184163
MTMR11	89.9326	5.27733	0	0	0.200797	0.00578474
VCL	89.8694	1.19102	0	0	0.323242	0.11859
VPS35	89.8295	1.16522	0	0	0.365134	0.160063
ZEB2-AS1	89.572	2.77146	0	0	0.227829	0.03185
RUFY3	89.561	2.00396	0	0	0.260958	0.0638468
SLC2A6	89.4051	3.22864	0	0	0.218694	0.0243705
ITPRID2	89.3662	2.52578	0	0	0.233599	0.0379115
SLC25A13	89.2998	1.87894	0	0	0.268332	0.0710947
MGST2	89.2757	2.7823	0	0	0.226361	0.0312653
RNF135	89.1897	2.66548	0	0	0.229252	0.0339232
LFNG	89.1766	1.15169	0	0	0.367336	0.164153
AZIN1	89.1171	1.21141	0	0	0.356778	0.155877
TSC22D2	89.1148	1.33916	0	0	0.334681	0.135337
UNC119	89.013	1.22525	0	0	0.356767	0.157143
B4GALT5	88.8042	2.42751	0	0	0.237224	0.0424393
GNA12	88.7368	2.04472	0	0	0.256916	0.0622114
RPS6KC1	88.554	1.73856	0	0	0.276755	0.0803084
TMEM127	88.5035	1.83613	0	0	0.26622	0.0695101
FNDC3A	88.495	1.17681	0	0	0.371965	0.174503
KDM4B	88.4647	1.26599	0	0	0.337617	0.137495
PLCG2	88.4223	1.44243	0	0	0.292236	0.0905306
CLTC	88.3011	1.17263	0	0	0.352623	0.150542
SMURF1	88.1385	2.02929	0	0	0.2573	0.063844
SYAP1	88.1137	1.06961	0	0	0.404812	0.205889
GAK	87.7427	1.31542	0	0	0.32497	0.126558
CIITA	87.6198	2.15566	0	0	0.241266	0.048128
PNPLA6	87.6163	2.01155	0	0	0.253608	0.0601155
APP	87.5927	1.30543	0	0	0.304724	0.107475
GAPT	87.5368	2.4529	0	0	0.228518	0.0362196
INPP5A	87.4419	1.82931	0	0	0.268625	0.0761281
AGAP3	87.2904	2.91215	0	0	0.220207	0.0300676
MIR222HG	87.0621	3.62872	0	0	0.207527	0.018597
WDR26	86.928	1.05266	0	0	0.38057	0.180228
PARP4	86.7728	1.21443	0	0	0.339683	0.142596
DUSP23	86.7426	1.19466	0	0	0.337978	0.138082
TYK2	86.724	1.56443	0	0	0.286522	0.0926942
SDCCAG8	86.7061	1.25164	0	0	0.336115	0.141153
TLE3	86.5892	1.97813	0	0	0.256329	0.066485
DHRS4	86.4707	1.28827	0	0	0.32348	0.12729
HVCN1	86.2366	1.11119	0	0	0.306712	0.106015
PHC2	86.2021	1.45115	0	0	0.299271	0.105639
AKR1A1	86.1623	1.00977	0	0	0.388575	0.188388
NPEPL1	86.1585	1.85723	0	0	0.258068	0.0667505
SCNM1	85.9461	1.05586	0	0	0.371773	0.172107
CAB39	85.9114	1.03376	0	0	0.389377	0.193354
TFCP2	85.8856	1.80671	0	0	0.264188	0.0746
MFSD14B	85.8404	1.8192	0	0	0.265836	0.0766732
ACOT9	85.8058	1.86381	0	0	0.257097	0.0669764
TMED5	85.7591	1.00185	0	0	0.39045	0.191088
SNX18	85.7363	2.17969	0	0	0.238827	0.0502662
SMS	85.6398	1.14903	0	0	0.343669	0.146282
ZFYVE16	85.5882	2.19206	0	0	0.239008	0.0510599
ST8SIA4	85.3181	1.21432	0	0	0.333732	0.140054
TRIM69	85.2739	1.37388	0	0	0.315858	0.12668
ARSG	85.0661	1.8541	0	0	0.261433	0.0745576
GSAP	84.94	1.02686	0	0	0.350624	0.150559
CBL	84.625	1.30995	0	0	0.314559	0.124363
LRRK1	84.4555	3.61163	0	0	0.200041	0.0166452
TUBGCP2	84.3221	1.12601	0	0	0.346751	0.153024
AL133415.1	84.1175	1.63514	0	0	0.274429	0.0883528
TRIM8	83.8709	1.07825	0	0	0.35225	0.158233
MSRB2	83.7517	2.15313	0	0	0.235767	0.0518593
LASP1	83.6978	1.01298	0	0	0.371028	0.175966
RHOT1	83.6063	1.52087	0	0	0.28143	0.0947788
PLAGL1	83.5895	3.03608	0	0	0.207821	0.0260313
AGPAT4	83.4099	1.17908	0	0	0.328391	0.137879
GPD2	83.3326	2.45563	0	0	0.222217	0.0402022
SPG11	83.2104	1.0749	0	0	0.351765	0.159914
SIDT2	83.1224	2.13215	0	0	0.234412	0.0517943
TFRC	83.0486	1.40722	0	0	0.313927	0.133134
GABBR1	83.0365	2.33522	0	0	0.22478	0.0426653
PIEZO1	82.993	1.628	0	0	0.264685	0.0793311
MED13	82.8532	1.39893	0	0	0.292721	0.106859
TMEM131	82.8271	1.04209	0	0	0.361397	0.170783
ULK1	82.7471	2.14433	0	0	0.23457	0.0532405
AHCTF1	82.4348	1.33263	0	0	0.307649	0.123886
AP1G1	82.3244	1.30849	0	0	0.309286	0.124869
TPD52L2	82.1053	1.36344	0	0	0.293263	0.107679
EIF2AK3	81.8657	1.516	0	0	0.28309	0.10271
SPPL3	81.5486	1.04763	0	0	0.357614	0.172178
TFEB	81.5188	1.5232	0	0	0.265588	0.0818196
TNF	81.4619	1.07013	0	0	0.312516	0.125022
SLC16A6	81.4253	3.0658	0	0	0.20266	0.0255116
MSRA	81.2961	1.33592	0	0	0.295725	0.112526
AP2A1	80.9885	1.47902	0	0	0.272047	0.0900448
KLHL15	80.969	2.16109	0	0	0.230979	0.0541387
GALK1	80.6818	2.06578	0	0	0.228981	0.0510797
GNG10	80.4405	1.09	0	0	0.336725	0.151044
ARF3	80.3405	1.20548	0	0	0.303878	0.120567
UBE2W	80.0882	1.34489	0	0	0.28764	0.10684
LINC00278	80.0515	2.8488	0	0	0.205585	0.0319771
SAMD4B	80.0438	1.31781	0	0	0.296165	0.116364
CARD9	79.87	1.45691	0	0	0.271877	0.092214
MARK2	79.8212	1.23339	0	0	0.303708	0.122338
CR1	79.7668	2.70394	0	0	0.204252	0.030223
FUOM	79.7516	1.83647	0	0	0.242429	0.0665979
CDYL	79.7367	1.36733	0	0	0.283033	0.103902
RALGAPA2	79.6153	1.26144	0	0	0.305854	0.127292
NFIC	79.5748	1.34989	0	0	0.284456	0.105057
FAM102B	79.5569	1.75236	0	0	0.247307	0.0714138
POLG2	79.3867	1.55109	0	0	0.269777	0.0946517
TBL1XR1	79.3573	1.03882	0	0	0.349992	0.16926
SPTSSA	79.2364	2.11621	0	0	0.220727	0.0459051
CLCN7	79.054	2.0071	0	0	0.227716	0.0534184
AP1B1	78.9648	1.38855	0	0	0.276021	0.0982473
PDE8A	78.9647	1.40552	0	0	0.277704	0.100934
CHKA	78.9558	2.5102	0	0	0.208893	0.0365896
VPS53	78.7573	1.36093	0	0	0.283191	0.106597
TOLLIP	78.7564	1.37887	0	0	0.272227	0.0942167
CYSTM1	78.7301	1.58554	0	0	0.258068	0.0833957
RENBP	78.676	2.37962	0	0	0.208882	0.0359851
SOAT1	78.4477	1.51082	0	0	0.265193	0.0903837
PPFIA1	78.3302	1.39962	0	0	0.275581	0.0999619
ATF6	78.206	1.23661	0	0	0.298277	0.121389
VRK2	78.1724	1.31119	0	0	0.28825	0.112325
LIMK2	78.0237	2.39387	0	0	0.214934	0.0456113
RHBDF2	77.7893	1.41172	0	0	0.264402	0.0885336
ABHD2	77.7758	1.48342	0	0	0.259671	0.085195
TRIM38	77.7419	1.094	0	0	0.322576	0.144209
CCPG1	77.6991	1.22012	0	0	0.289786	0.112302
FAM91A1	77.585	1.76069	0	0	0.237337	0.065276
CNIH4	77.5014	1.13812	0	0	0.310573	0.13282
SCARB2	77.3302	1.96594	0	0	0.223346	0.0526389
RCBTB2	77.2203	1.14349	0	0	0.296786	0.118098
PPP1R15B	77.1704	1.15013	0	0	0.315384	0.140997
SSH1	77.0826	2.06875	0	0	0.220015	0.050608
SERTAD2	76.9563	1.12296	0	0	0.312685	0.137176
MEF2D	76.9435	1.20299	0	0	0.29551	0.120446
STX12	76.9417	1.199	0	0	0.293794	0.118096
PHKB	76.6659	1.05715	0	0	0.323288	0.14742
TPCN1	76.6326	2.30143	0	0	0.210305	0.0429901
UHRF1BP1L	76.4836	1.51855	0	0	0.253427	0.0825738
NHSL2	76.4621	2.49226	0	0	0.2003	0.0327143
WBP1L	76.4501	1.91086	0	0	0.223606	0.054585
GM2A	76.3714	2.42243	0	0	0.204252	0.0375104
TMEM91	76.2679	1.61732	0	0	0.240509	0.0714732
LEPROT	76.1894	1.45808	0	0	0.247928	0.0770461
TSEN34	76.0671	1.604	0	0	0.244157	0.0745322
MAP4K3	75.9088	1.99267	0	0	0.220941	0.0543223
NBN	75.8659	1.22876	0	0	0.288126	0.116104
GARS-DT	75.7137	1.36112	0	0	0.269845	0.0997867
AHCYL1	75.6424	1.38966	0	0	0.263341	0.0932083
TNFAIP8L2	75.5965	1.91218	0	0	0.22032	0.0530371
TMCC1	75.548	1.37498	0	0	0.271087	0.10238
DOT1L	75.5253	2.36273	0	0	0.204377	0.0392899
AC105052.4	75.5176	1.44992	0	0	0.259547	0.0911605
COQ2	75.4104	2.4516	0	0	0.201102	0.03618
ADAM15	74.9771	2.15812	0	0	0.209266	0.0446707
AC245014.3	74.8009	1.07359	0	0	0.339333	0.176065
SUSD1	74.7294	1.81025	0	0	0.220264	0.0542997
EAF1	74.72	2.23168	0	0	0.209717	0.0467892
ATP2A2	74.6572	1.37516	0	0	0.26569	0.0984338
MLXIP	74.5774	1.30884	0	0	0.273086	0.106091
CPEB2	74.5772	1.85997	0	0	0.225526	0.0614741
XPR1	74.4867	1.24116	0	0	0.284479	0.116895
TMEM33	74.4315	1.41722	0	0	0.255256	0.0880478
AFTPH	74.3693	1.04559	0	0	0.316806	0.146099
MPST	74.2788	1.5977	0	0	0.232199	0.0664821
NBPF19	74.0706	1.40458	0	0	0.257898	0.0917339
XRCC4	73.9616	2.23037	0	0	0.204467	0.0424958
INSIG1	73.8998	1.21193	0	0	0.300343	0.137693
TNFRSF1A	73.8095	1.17553	0	0	0.27951	0.109707
ZZEF1	73.5538	1.08946	0	0	0.303211	0.134984
MGRN1	73.4957	1.17767	0	0	0.284332	0.116768
FAM168A	73.2379	1.84761	0	0	0.222341	0.0614148
VNN2	73.0284	1.88591	0	0	0.221551	0.0616239
AC073332.1	72.9955	2.00991	0	0	0.215804	0.0564097
TICAM1	72.9055	1.71592	0	0	0.227231	0.065728
KLHL18	72.8397	1.40163	0	0	0.254059	0.0909543
LCORL	72.815	1.41344	0	0	0.25074	0.0877314
SNN	72.7762	1.59887	0	0	0.215962	0.0544438
NFKBID	72.7747	1.88096	0	0	0.216684	0.0566611
E2F3	72.6409	1.87489	0	0	0.213782	0.0534552
NFKB2	72.5175	1.04316	0	0	0.306904	0.140252
ARSB	72.5086	2.21955	0	0	0.200041	0.0412643
GLTP	72.0365	1.0669	0	0	0.29752	0.131459
MIR22HG	71.8885	1.77085	0	0	0.217068	0.057709
XIST	71.6833	1.33862	0	0	0.277241	0.123098
ELL	71.6308	1.5673	0	0	0.236275	0.0775347
DEF8	71.6277	1.61943	0	0	0.228563	0.0693971
CRK	71.3871	1.70333	0	0	0.221438	0.0631858
BX284668.5	71.2182	1.28063	0	0	0.258903	0.0976429
YPEL2	71.1147	1.40774	0	0	0.243287	0.0838194
CLIP4	71.0892	1.34925	0	0	0.256645	0.0973294
SLC12A9	71.0492	1.45721	0	0	0.238759	0.0796277
NIPSNAP2	70.7902	1.10041	0	0	0.284603	0.12229
ORAI3	70.7261	1.55507	0	0	0.227536	0.06964
ZNF524	70.7138	1.03356	0	0	0.297803	0.133942
SP1	70.6841	1.86596	0	0	0.209175	0.0531501
HTT	70.6734	1.12697	0	0	0.280019	0.11894
AL390957.1	70.5037	1.77151	0	0	0.215521	0.0601607
ELF4	70.4753	1.27425	0	0	0.252817	0.0928129
UBAC1	70.3301	1.12894	0	0	0.27234	0.110695
ANKRD13A	70.278	1.06804	0	0	0.290215	0.129086
SRGAP2C	70.2298	1.97468	0	0	0.20336	0.0489528
EPSTI1	70.2248	1.4053	0	0	0.254082	0.0999336
RBKS	69.9808	2.05078	0	0	0.203507	0.0505487
GLB1	69.9743	1.46895	0	0	0.232504	0.0758852
SIPA1L3	69.8546	1.30209	0	0	0.247657	0.0904289
SLC25A24	69.6575	1.4611	0	0	0.232063	0.0759642
GSR	69.4664	1.10166	0	0	0.275412	0.116166
ME2	69.4656	1.02621	0	0	0.291829	0.1316
KIAA0319L	69.1781	1.31144	0	0	0.255347	0.101165
MFSD14C	69.0863	1.09027	0	0	0.283779	0.126239
SLCO5A1	69.0294	1.96137	0	0	0.210305	0.0602794
DIP2B	68.9399	1.05705	0	0	0.292959	0.136492
SMG7	68.607	1.04995	0	0	0.28633	0.129193
GPATCH2L	68.5036	1.38721	0	0	0.240261	0.0872654
FBXL20	68.4633	1.16637	0	0	0.27068	0.11646
LRRC8D	68.2684	1.38073	0	0	0.241221	0.0893132
NANS	68.1554	1.0894	0	0	0.270624	0.113986
GALNT7	67.9922	1.82939	0	0	0.206228	0.0569492
VAV1	67.8072	1.05391	0	0	0.280199	0.124513
ZNF407	67.4449	1.23077	0	0	0.258903	0.108286
FEZ2	67.1839	1.3679	0	0	0.231239	0.0802971
HSPBAP1	67.0018	1.75026	0	0	0.204343	0.0561074
JMJD6	66.974	1.00759	0	0	0.289323	0.135563
PCSK5	66.9711	1.46373	0	0	0.234954	0.0877145
GALNT1	66.9109	1.52506	0	0	0.218457	0.0694282
GBF1	66.8315	1.1022	0	0	0.270816	0.119124
GALNT2	66.7657	1.29753	0	0	0.235654	0.0851469
DENND4B	66.6211	1.22026	0	0	0.247589	0.0965667
MTMR6	66.4352	1.03103	0	0	0.281035	0.129162
DNTTIP1	66.3838	1.56842	0	0	0.212032	0.0640671
VPS8	66.3555	1.07998	0	0	0.274181	0.123499
SLC12A6	66.1067	1.16167	0	0	0.258305	0.109187
AVL9	65.727	1.20651	0	0	0.249769	0.101507
NKIRAS2	65.7262	1.65603	0	0	0.203767	0.0579067
DUSP22	65.5633	1.00378	0	0	0.270556	0.119107
ECPAS	65.4211	1.23957	0	0	0.242406	0.0950132
WASHC2C	65.3354	1.00573	0	0	0.279206	0.129086
CBR1	65.1043	1.20895	0	0	0.237653	0.0893697
SIL1	64.5444	1.36863	0	0	0.225085	0.0806643
RNF141	64.4833	1.38279	0	0	0.221235	0.0767212
KCTD20	64.4626	1.07733	0	0	0.258248	0.111664
P2RX4	64.3458	1.4225	0	0	0.21778	0.0737865
PIGX	64.2801	1.29353	0	0	0.231634	0.0872089
ZNF487	64.107	1.48432	0	0	0.213015	0.0702529
SIK2	63.9909	1.27274	0	0	0.235936	0.0925812
MTHFD2	63.9238	1.06825	0	0	0.253506	0.107207
SIN3B	63.8546	1.45519	0	0	0.213511	0.0710438
PGS1	63.6578	1.30501	0	0	0.23203	0.0896691
NQO2	63.5657	1.4242	0	0	0.214223	0.0720917
SNAP29	63.0758	1.05588	0	0	0.248617	0.103462
NR4A3	62.7256	1.03974	0	0	0.27636	0.13645
WDFY1	62.5538	1.24349	0	0	0.227005	0.0857542
KIF13B	62.5488	1.00097	0	0	0.261263	0.117178
CD151	62.3037	1.16585	0	0	0.217588	0.0764133
MAN1A1	62.2802	1.04809	0	0	0.256555	0.114675
STRN3	62.138	1.22738	0	0	0.234909	0.095773
HGSNAT	62.1249	1.12144	0	0	0.245421	0.104512
PXK	61.8929	1.28713	0	0	0.219869	0.080766
RCC2	61.8304	1.44033	0	0	0.206951	0.0690327
BICD2	61.7369	1.46977	0	0	0.200142	0.0626859
ZNF787	61.6044	1.29483	0	0	0.218672	0.0799187
ZMYM4	61.5243	1.05485	0	0	0.255595	0.115991
CPD	61.3935	1.05391	0	0	0.253393	0.113297
DLEU1	61.0272	1.08359	0	0	0.241345	0.102758
PPP1R12C	60.5574	1.36466	0	0	0.207651	0.0717952
SELENOO	60.5098	1.14915	0	0	0.233328	0.0962786
DNAJB12	60.4987	1.07972	0	0	0.238071	0.0996851
MCRIP2	60.0558	1.16766	0	0	0.228439	0.0923355
ATXN2	59.9392	1.09059	0	0	0.240103	0.104275
LINC02384	59.1942	1.1558	0	0	0.213974	0.0790967
MAFF	59.1012	1.33053	0	0	0.21018	0.0787323
PBX3	58.8782	1.11996	0	0	0.2316	0.0991484
ECE1	58.8444	1.14916	0	0	0.233554	0.102044
ACSL3	58.7187	1.15838	0	0	0.244032	0.113294
VPS41	58.6714	1.01297	0	0	0.242982	0.108749
GSN	58.5957	1.10319	0	0	0.200165	0.0667533
WDR11	58.3515	1.32328	0	0	0.20388	0.0732555
SYMPK	58.186	1.11223	0	0	0.225164	0.0934512
MINK1	58.1007	1.11701	0	0	0.229545	0.0987784
KLHL5	57.9263	1.25851	0	0	0.206048	0.076241
ANKRD28	57.7862	1.01152	0	0	0.255843	0.127078
RUVBL2	57.6673	1.19242	0	0	0.233023	0.105278
MAN2C1	57.5022	1.16218	0	0	0.218672	0.0887681
REEP3	57.3015	1.0993	0	0	0.2239	0.0939031
FOXK2	57.0848	1.0507	0	0	0.239629	0.110452
DNAJC13	56.802	1.26852	0	0	0.203157	0.0757411
ACSL5	56.485	1.01039	0	0	0.238782	0.110037
FBXO42	55.6403	1.05039	0	0	0.226802	0.100304
TBK1	55.4791	1.1424	0	0	0.207866	0.0819721
BTBD7	55.4236	1.21999	0	0	0.204049	0.0796616
R3HCC1L	55.0345	1.00863	0	0	0.229387	0.103993
GGA3	54.9912	1.26554	0	0	0.200018	0.0771703
BIN3	54.1269	1.20065	0	0	0.202513	0.0809609
RIT1	53.928	1.08683	0	0	0.206161	0.083825
MAST3	53.878	1.13001	0	0	0.204241	0.0823421
TBC1D23	53.494	1.10005	0	0	0.210384	0.0895307
KIAA0100	53.0969	1.05649	0	0	0.211581	0.0909967
MRPL23	52.034	1.00636	0	0	0.215792	0.0972361
HPS3	51.0705	1.03903	0	0	0.207132	0.091378
FAM193A	50.9449	1	0	0	0.210305	0.0945952
HSPA1B	48.0127	1.23686	0	0	0.210259	0.107224

[truncated: 120 more sheets: S2_DEG_NK, S2_DEG_Platelet, S2_DEG_other T, S3_DEG_CD103 CD49a TRM, S3_DEG_CD4 CTL, S3_DEG_CD4 T Naive, S3_DEG_CD4 TCM, S3_DEG_CD4 TEM, S3_DEG_CD49a TRM, S3_DEG_CD8 T Naive, S3_DEG_CD8 TCM, S3_DEG_CD8 TEM, S3_DEG_MAIT, S3_DEG_NK CD56bright, S3_DEG_NK CD56dim, S3_DEG_Treg, S3_DEG_gdT, S4_LADA_vs_Healthy_Legend, S4_LADA_vs_Healthy_CD4 T Naive, S4_LADA_vs_Healthy_CD4 TCM …]
